# Supplementary material for: Phylogeography of Bulinus truncatus (Audouin, 1827) (Gastropoda: Planorbidae) in Selected African Countries
Source: Trop Med Infect Dis. 2018 Dec 19;3(4):127. doi: 10.3390/tropicalmed3040127 (PMC6306716; doi:10.3390/tropicalmed3040127)
Supplement: Supplementary file 1 [file tropicalmed-03-00127-s001.zip]

Archive with 7 entries (6 files):
- Supplementary data3/COI Bulinus truncatus combined Egypt_Sudan_Zimbabwe sequences  combine-20181024 - 3-v5.fas
- Supplementary data3/Figure S1_ ML Bayes Phylogenetic tree for COI B truncatus.pdf
- Supplementary data3/Figure S2_.ML Bayes Phylogenetic tree for ITS 1 Bulinus truncatus .pdf
- Supplementary data3/Figure S3_ Neighbour joining network for CO1 B. truncatus populations.docx
- Supplementary data3/ITS 1 Bulinus truncatus combined Egypt_Sudan sequences.fas
- Supplementary data3/ML Bayes trees illustration.docx
- Supplementary data3/
