# Supplementary material for: Phylogeography of Bulinus truncatus (Audouin, 1827) (Gastropoda: Planorbidae) in Selected African Countries
Source: Trop Med Infect Dis. 2018 Dec 19;3(4):127. doi: 10.3390/tropicalmed3040127 (PMC6306716; doi:10.3390/tropicalmed3040127)
Supplement: Supplementary file 1 [file tropicalmed-03-00127-s001.zip › Supplementary data3/COI Bulinus truncatus combined Egypt_Sudan_Zimbabwe sequences combine-20181024 - 3-v5.fas]

>EGG1
CAATTTTTTCTCTTCATTTAGCTGGGATATCATCAATTTTAGGGGCAATTAATTTTATTACTACAATTTTCAATATACGGGCACCAGGAATTACTATAGAACGATTATCTTTATTTGTATGATCTGTACTAATTACTGCTTTTTTATTACTTTTATCATTACCTGTTTTAGCAGGAGCAATTACAATGCTTTTAACAGATCGAAATTTTAATACCAGATTTTTTGACCCAGCAGGTGGAGGTGACCCTATTTTATATCAGCATTTATTTTGATTTTTTGGACATCCTGAAGTATATATTTTAATTTTACCAGGGTTTGGAATAATTTCCCATATTCTTAGAAATTTTACCACAAAGCCTGCTTTTGGTACTTTAGGAATAATTTATGCAATAGTATCTATTGGGATTTTGGGATTTATTGTATGAGCTCATCATATATTTACTGTTGGAATGGATGTAGATACTCGAGCTTATTTTACGGCTGCAACTATAATTATTGCAGTTCCTACAGGAATTAAAGTTTTTAGTTGATTAATAACTTTATATGGAAGACGTTGTGAATATAGTGCTTCTATATATTGAGTACTAGGATTTATTTTTCTTTTTACTATAGGAGGATTAACTGGTATTGTACTATCTAATTCTTCTTTGGATATTATATTACATGATACCTATTATGTAGTAGCTCATTTTCATTATGTTCTTTCTATAGGTGCAGTGTTTGCTTTATTTGCTGGTTT
>EGG10
CAATTTTTTCTCTTCATTTAGCTGGGATATCATCAATTTTAGGGGCAATTAATTTTATTACTACAATTTTCAATATACGGGCACCAGGAATTACTATAGAACGATTATCTTTATTTGTATGATCTGTACTAATTACTGCTTTTTTATTACTTTTATCATTACCTGTTTTAGCAGGAGCAATTACAATGCTTTTAACAGATCGAAATTTTAATACCAGATTTTTTGACCCAGCAGGTGGAGGTGACCCTATTTTATATCAGCATTTATTTTGATTTTTTGGACATCCTGAAGTATATATTTTAATTTTACCAGGGTTTGGAATAATTTCCCATATTCTTAGAAATTTTACCACAAAGCCTGCTTTTGGTACTTTAGGAATAATTTATGCAATAGTATCTATTGGGATTTTGGGATTTATTGTATGAGCTCATCATATATTTACTGTTGGAATGGATGTAGATACTCGAGCTTATTTTACGGCTGCAACTATAATTATTGCAGTTCCTACAGGAATTAAAGTTTTTAGTTGATTAATAACTTTATATGGAAGACGTTGTGAATATAGTGCTTCTATATATTGAGTACTAGGATTTATTTTTCTTTTTACTATAGGAGGATTAACTGGTATTGTACTATCTAATTCTTCTTTGGATATTATATTACATGATACCTATTATGTAGTAGCTCATTTTCATTATGTTCTTTCTATAGGTGCAGTGTTTGCTTTATTTGCTGGTTT
>EGG3
CAATTTTTTCTCTTCATTTAGCTGGGATATCATCAATTTTAGGGGCAATTAATTTTATTACTACAATTTTCAATATACGGGCACCAGGAATTACTATAGAACGATTATCTTTATTTGTATGATCTGTACTAATTACTGCTTTTTTATTACTTTTATCATTACCTGTTTTAGCAGGAGCAATTACAATGCTTTTAACAGATCGAAATTTTAATACCAGATTTTTTGACCCAGCAGGTGGAGGTGACCCTATTTTATATCAGCATTTATTTTGATTTTTTGGACATCCTGAAGTATATATTTTAATTTTACCAGGGTTTGGAATAATTTCCCATATTCTTAGAAATTTTACCACAAAGCCTGCTTTTGGTACTTTAGGAATAATTTATGCAATAGTATCTATTGGGATTTTGGGATTTATTGTATGAGCTCATCATATATTTACTGTTGGAATGGATGTAGATACTCGAGCTTATTTTACGGCTGCAACTATAATTATTGCAGTTCCTACAGGAATTAAAGTTTTTAGTTGATTAATAACTTTATATGGAAGACGTTGTGAATATAGTGCTTCTATATATTGAGTACTAGGATTTATTTTTCTTTTTACTATAGGAGGATTAACTGGTATTGTACTATCTAATTCTTCTTTGGATATTATATTACATGATACCTATTATGTAGTAGCTCATTTTCATTATGTTCTTTCTATAGGTGCAGTGTTTGCTTTATTTGCTGGTTT
>EGG4
CAATTTTTTCTCTTCATTTAGCTGGGATATCATCAATTTTAGGGGCAATTAATTTTATTACTACAATTTTCAATATACGGGCACCAGGAATTACTATAGAACGATTATCTTTATTTGTATGATCTGTACTAATTACTGCTTTTTTATTACTTTTATCATTACCTGTTTTAGCAGGAGCAATTACAATGCTTTTAACAGATCGAAATTTTAATACCAGATTTTTTGACCCAGCAGGTGGAGGTGACCCTATTTTATATCAGCATTTATTTTGATTTTTTGGACATCCTGAAGTATATATTTTAATTTTACCAGGGTTTGGAATAATTTCCCATATTCTTAGAAATTTTACCACAAAGCCTGCTTTTGGTACTTTAGGAATAATTTATGCAATAGTATCTATTGGGATTTTGGGATTTATTGTATGAGCTCATCATATATTTACTGTTGGAATGGATGTAGATACTCGAGCTTATTTTACGGCTGCAACTATAATTATTGCAGTTCCTACAGGAATTAAAGTTTTTAGTTGATTAATAACTTTATATGGAAGACGTTGTGAATATAGTGCTTCTATATATTGAGTACTAGGATTTATTTTTCTTTTTACTATAGGAGGATTAACTGGTATTGTACTATCTAATTCTTCTTTGGATATTATATTACATGATACCTATTATGTAGTAGCTCATTTTCATTATGTTCTTTCTATAGGTGCAGTGTTTGCTTTATTTGCTGGTTT
>EGG11
CAATTTTTTCTCTTCATTTAGCTGGGATATCATCAATTTTAGGGGCAATTAATTTTATTACTACAATTTTCAATATACGGGCACCAGGAATTACTATAGAACGATTATCTTTATTTGTATGATCTGTACTAATTACTGCTTTTTTATTACTTTTATCATTACCTGTTTTAGCAGGAGCAATTACAATGCTTTTAACAGATCGAAATTTTAATACCAGATTTTTTGACCCAGCAGGTGGAGGTGACCCTATTTTATATCAGCATTTATTTTGATTTTTTGGACATCCTGAAGTATATATTTTAATTTTACCAGGGTTTGGAATAATTTCCCATATTCTTAGAAATTTTACCACAAAGCCTGCTTTTGGTACTTTAGGAATAATTTATGCAATAGTATCTATTGGGATTTTGGGATTTATTGTATGAGCTCATCATATATTTACTGTTGGAATGGATGTAGATACTCGAGCTTATTTTACGGCTGCAACTATAATTATTGCAGTTCCTACAGGAATTAAAGTTTTTAGTTGATTAATAACTTTATATGGAAGACGTTGTGAATATAGTGCTTCTATATATTGAGTACTAGGATTTATTTTTCTTTTTACTATAGGAGGATTAACTGGTATTGTACTATCTAATTCTTCTTTGGATATTATATTACATGATACCTATTATGTAGTAGCTCATTTTCATTATGTTCTTTCTATAGGTGCAGTGTTTGCTTTATTTGCTGGTTT
>EGG12
CAATTTTTTCTCTTCATTTAGCTGGGATATCATCAATTTTAGGGGCAATTAATTTTATTACTACAATTTTCAATATACGGGCACCAGGAATTACTATAGAACGATTATCTTTATTTGTATGATCTGTACTAATTACTGCTTTTTTATTACTTTTATCATTACCTGTTTTAGCAGGAGCAATTACAATGCTTTTAACAGATCGAAATTTTAATACCAGATTTTTTGACCCAGCAGGTGGAGGTGACCCTATTTTATATCAGCATTTATTTTGATTTTTTGGACATCCTGAAGTATATATTTTAATTTTACCAGGGTTTGGAATAATTTCCCATATTCTTAGAAATTTTACCACAAAGCCTGCTTTTGGTACTTTAGGAATAATTTATGCAATAGTATCTATTGGGATTTTGGGATTTATTGTATGAGCTCATCATATATTTACTGTTGGAATGGATGTAGATACTCGAGCTTATTTTACGGCTGCAACTATAATTATTGCAGTTCCTACAGGAATTAAAGTTTTTAGTTGATTAATAACTTTATATGGAAGACGTTGTGAATATAGTGCTTCTATATATTGAGTACTAGGATTTATTTTTCTTTTTACTATAGGAGGATTAACTGGTATTGTACTATCTAATTCTTCTTTGGATATTATATTACATGATACTTATTATGTAGTAGCTCATTTTCATTATGTTCTTTCTATAGGTGCAGTGTTTGCTTTATTTGCTGGTTT
>EGG6
CAATTTTTTCTCTTCATTTAGCTGGGATATCATCAATTTTAGGGGCAATTAATTTTATTACTACAATTTTCAATATACGGGCACCAGGAATTACTATAGAACGATTATCTTTATTTGTATGATCTGTACTAATTACTGCTTTTTTATTACTTTTATCATTACCTGTTTTAGCAGGAGCAATTACAATGCTTTTAACAGATCGAAATTTTAATACCAGATTTTTTGACCCAGCAGGTGGAGGTGACCCTATTTTATATCAGCATTTATTTTGATTTTTTGGACATCCTGAAGTATATATTTTAATTTTACCAGGGTTTGGAATAATTTCCCATATTCTTAGAAATTTTACCACAAAGCCTGCTTTTGGTACTTTAGGAATAATTTATGCAATAGTATCTATTGGGATTTTGGGATTTATTGTATGAGCTCATCATATATTTACTGTTGGAATGGATGTAGATACTCGAGCTTATTTTACGGCTGCAACTATAATTATTGCAGTTCCTACAGGAATTAAAGTTTTTAGTTGATTAATAACTTTATATGGAAGACGTTGTGAATATAGTGCTTCTATATATTGAGTACTAGGATTTATTTTTCTTTTTACTATAGGAGGATTAACTGGTATTGTACTATCTAATTCTTCTTTGGATATTATATTACATGATACCTATTATGTAGTAGCTCATTTTCATTATGTTCTTTCTATAGGTGCAGTGTTTGCTTTATTTGCTGGTTT
>EGG28
CAATTTTTTCTCTTCATTTAGCTGGGATATCATCAATTTTAGGGGCAATTAATTTTATTACTACAATTTTCAATATACGGGCACCAGGAATTACTATAGAACGATTATCTTTATTTGTATGATCTGTACTAATTACTGCTTTTTTATTACTTTTATCATTACCTGTTTTAGCAGGAGCAATTACAATGCTTTTAACAGATCGAAATTTTAATACCAGATTTTTTGACCCAGCAGGTGGAGGTGACCCTATTTTATATCAGCATTTATTTTGATTTTTTGGACATCCTGAAGTATATATTTTAATTTTACCAGGGTTTGGAATAATTTCCCATATTCTTAGAAATTTTACCACAAAGCCTGCTTTTGGTACTTTAGGAATAATTTATGCAATAGTATCTATTGGGATTTTGGGATTTATTGTATGAGCTCATCATATATTTACTGTTGGAATGGATGTAGATACTCGAGCTTATTTTACGGCTGCAACTATAATTATTGCAGTTCCTACAGGAATTAAAGTTTTTAGTTGATTAATAACTTTATATGGAAGACGTTGTGAATATAGTGCTTCTATATATTGAGTACTAGGATTTATTTTTCTTTTTACTATAGGAGGATTAACTGGTATTGTACTATCTAATTCTTCTTTGGATATTATATTACATGATACCTATTATGTAGTAGCTCATTTTCATTATGTTCTTTCTATAGGTGCAGTGTTTGCTTTATTTGCTGGTTT
>EGG7
CAATTTTTTCTCTTCATTTAGCTGGGATATCATCAATTTTAGGGGCAATTAATTTTATTACTACAATTTTCAATATACGGGCACCAGGAATTACTATAGAACGATTATCTTTATTTGTATGATCTGTACTAATTACTGCTTTTTTATTACTTTTATCATTACCTGTTTTAGCAGGAGCAATTACAATGCTTTTAACAGATCGAAATTTTAATACCAGATTTTTTGACCCAGCAGGTGGAGGTGACCCTATTTTATATCAGCATTTATTTTGATTTTTTGGACATCCTGAAGTATATATTTTAATTTTACCAGGGTTTGGAATAATTTCCCATATTCTTAGAAATTTTACCACAAAGCCTGCTTTTGGTACTTTAGGAATAATTTATGCAATAGTATCTATTGGGATTTTGGGATTTATTGTATGAGCTCATCATATATTTACTGTTGGAATGGATGTAGATACTCGAGCTTATTTTACGGCTGCAACTATAATTATTGCAGTTCCTACAGGAATTAAAGTTTTTAGTTGATTAATAACTTTATATGGAAGACGTTGTGAATATAGTGCTTCTATATATTGAGTACTAGGATTTATTTTTCTTTTTACTATAGGAGGATTAACTGGTATTGTACTATCTAATTCTTCTTTGGATATTATATTACATGATACCTATTATGTAGTAGCTCATTTTCATTATGTTCTTTCTATAGGTGCAGTGTTTGCTTTATTTGCTGGTTT
>EGG13
CAATTTTTTCTCTTCATTTAGCTGGGATATCATCAATTTTAGGGGCAATTAATTTTATTACTACAATTTTCAATATACGGGCACCAGGAATTACTATAGAACGATTATCTTTATTTGTATGATCTGTACTAATTACTGCTTTTTTATTACTTTTATCATTACCTGTTTTAGCAGGAGCAATTACAATGCTTTTAACAGATCGAAATTTTAATACCAGATTTTTTGACCCAGCAGGTGGAGGTGACCCTATTTTATATCAGCATTTATTTTGATTTTTTGGACATCCTGAAGTATATATTTTAATTTTACCAGGGTTTGGAATAATTTCCCATATTCTTAGAAATTTTACCACAAAGCCTGCTTTTGGTACTTTAGGAATAATTTATGCAATAGTATCTATTGGGATTTTGGGATTTATTGTATGAGCTCATCATATATTTACTGTTGGAATGGATGTAGATACTCGAGCTTATTTTACGGCTGCAACTATAATTATTGCAGTTCCTACAGGAATTAAAGTTTTTAGTTGATTAATAACTTTATATGGAAGACGTTGTGAATATAGTGCTTCTATATATTGAGTACTAGGATTTATTTTTCTTTTTACTATAGGAGGATTAACTGGTATTGTACTATCTAATTCTTCTTTGGATATTATATTACATGATACCTATTATGTAGTAGCTCATTTTCATTATGTTCTTTCTATAGGTGCAGTGTTTGCTTTATTTGCTGGTTT
>EGG2
CAATTTTTTCTCTTCATTTAGCTGGGATATCATCAATTTTAGGGGCAATTAATTTTATTACTACAATTTTCAATATACGGGCACCAGGAATTACTATAGAACGATTATCTTTATTTGTATGATCTGTACTAATTACTGCTTTTTTATTACTTTTATCATTACCTGTTTTAGCAGGAGCAATTACAATGCTTTTAACAGATCGAAATTTTAATACCAGATTTTTTGACCCAGCAGGTGGAGGTGACCCTATTTTATATCAGCATTTATTTTGATTTTTTGGACATCCTGAAGTATATATTTTAATTTTACCAGGGTTTGGAATAATTTCCCATATTCTTAGAAATTTTACTACAAAACCTGCTTTTGGTACTTTAGGAATAATTTATGCAATAGTATCTATTGGGATTTTGGGATTTATTGTATGAGCTCATCATATATTTACTGTTGGAATGGATGTAGATACTCGAGCTTATTTTACGGCTGCAACTATAATTATTGCAGTTCCTACAGGAATTAAAGTTTTTAGTTGATTAATAACTTTATATGGAAGACGTTGTGAATATAGTGCTTCTATGTATTGAGTACTAGGATTTATTTTTCTTTTTACTATAGGAGGATTAACTGGTATTGTACTATCTAATTCTTCTTTGGATATTATACTACATGATACTTATTATGTAGTAGCTCATTTTCATTATGTTCTTTCTATAGGTGCAGTGTTTGCTTTATTTGCTGGTTT
>EGG18
CAATTTTTTCTCTTCATTTAGCTGGGATATCATCAATTTTAGGGGCAATTAATTTTATTACTACAATTTTCAATATACGGGCACCAGGAATTACTATAGAACGATTATCTTTATTTGTATGATCTGTACTAATTACTGCTTTTTTATTACTTTTATCATTACCTGTTTTAGCAGGAGCAATTACAATGCTTTTAACAGATCGAAATTTTAATACCAGATTTTTTGACCCAGCAGGTGGAGGTGACCCTATTTTATATCAGCATTTATTTTGATTTTTTGGACATCCTGAAGTATATATTTTAATTTTACCAGGGTTTGGAATAATTTCCCATATTCTTAGAAATTTTACCACAAAGCCTGCTTTTGGTACTTTAGGAATAATTTATGCAATAGTATCTATTGGGATTTTGGGATTTATTGTATGAGCTCATCATATATTTACTGTTGGAATGGATGTAGATACTCGAGCTTATTTTACGGCTGCAACTATAATTATTGCAGTTCCTACAGGAATTAAAGTTTTTAGTTGATTAATAACTTTATATGGAAGACGTTGTGAATATAGTGCTTCTATATATTGAGTACTAGGATTTATTTTTCTTTTTACTATAGGAGGATTAACTGGTATTGTACTATCTAATTCTTCTTTGGATATTATATTACATGATACCTATTATGTAGTAGCTCATTTTCATTATGTTCTTTCTATAGGTGCAGTGTTTGCTTTATTTGCTGGTTT
>EGG26
CAATTTTTTCTCTTCATTTAGCTGGGATATCATCAATTTTAGGGGCAATTAATTTTATTACTACAATTTTCAATATACGGGCACCAGGAATTACTATAGAACGATTATCTTTATTTGTATGATCTGTACTAATTACTGCTTTTTTATTACTTTTATCATTACCTGTTTTAGCAGGAGCAATTACAATGCTTTTAACAGATCGAAATTTTAATACCAGATTTTTTGACCCAGCAGGTGGAGGTGACCCTATTTTATATCAGCATTTATTTTGATTTTTTGGACATCCTGAAGTATATATTTTAATTTTACCAGGGTTTGGAATAATTTCCCATATTCTTAGAAATTTTACCACAAAGCCTGCTTTTGGTACTTTAGGAATAATTTATGCAATAGTATCTATTGGGATTTTGGGATTTATTGTATGAGCTCATCATATATTTACTGTTGGAATGGATGTAGATACTCGAGCTTATTTTACGGCTGCAACTATAATTATTGCAGTTCCTACAGGAATTAAAGTTTTTAGTTGATTAATAACTTTATATGGAAGACGTTGTGAATATAGTGCTTCTATATATTGAGTACTAGGATTTATTTTTCTTTTTACTATAGGAGGATTAACTGGTATTGTACTATCTAATTCTTCTTTGGATATTATATTACATGATACCTATTATGTAGTAGCTCATTTTCATTATGTTCTTTCTATAGGTGCAGTGTTTGCTTTATTTGCTGGTTT
>EGG19
CAATTTTTTCTCTTCATTTAGCTGGGATATCATCAATTTTAGGGGCAATTAATTTTATTACTACAATTTTCAATATACGGGCACCAGGAATTACTATAGAACGATTATCTTTATTTGTATGATCTGTACTAATTACTGCTTTTTTATTACTTTTATCATTACCTGTTTTAGCAGGAGCAATTACAATGCTTTTAACAGATCGAAATTTTAATACCAGATTTTTTGACCCAGCAGGTGGAGGTGACCCTATTTTATATCAGCATTTATTTTGATTTTTTGGACATCCTGAAGTATATATTTTAATTTTACCAGGGTTTGGAATAATTTCCCATATTCTTAGAAATTTTACCACAAAGCCTGCTTTTGGTACTTTAGGAATAATTTATGCAATAGTATCTATTGGGATTTTGGGATTTATTGTATGAGCTCATCATATATTTACTGTTGGAATGGATGTAGATACTCGAGCTTATTTTACGGCTGCAACTATAATTATTGCAGTTCCTACAGGAATTAAAGTTTTTAGTTGATTAATAACTTTATATGGAAGACGTTGTGAATATAGTGCTTCTATATATTGAGTACTAGGATTTATTTTTCTTTTTACTATAGGAGGATTAACTGGTATTGTACTATCTAATTCTTCTTTGGATATTATATTACATGATACCTATTATGTAGTAGCTCATTTTCATTATGTTCTTTCTATAGGTGCAGTGTTTGCTTTATTTGCTGGTTT
>EGG27
CAATTTTTTCTCTTCATTTAGCTGGGATATCATCAATTTTAGGGGCAATTAATTTTATTACTACAATTTTCAATATACGGGCACCAGGAATTACTATAGAACGATTATCTTTATTTGTATGATCTGTACTAATTACTGCTTTTTTATTACTTTTATCATTACCTGTTTTAGCAGGAGCAATTACAATGCTTTTAACAGATCGAAATTTTAATACCAGATTTTTTGACCCAGCAGGTGGAGGTGACCCTATTTTATATCAGCATTTATTTTGATTTTTTGGACATCCTGAAGTATATATTTTAATTTTACCAGGGTTTGGAATAATTTCCCATATTCTTAGAAATTTTACCACAAAGCCTGCTTTTGGTACTTTAGGAATAATTTATGCAATAGTATCTATTGGGATTTTGGGATTTATTGTATGAGCTCATCATATATTTACTGTTGGAATGGATGTAGATACTCGAGCTTATTTTACGGCTGCAACTATAATTATTGCAGTTCCTACAGGAATTAAAGTTTTTAGTTGATTAATAACTTTATATGGAAGACGTTGTGAATATAGTGCTTCTATATATTGAGTACTAGGATTTATTTTTCTTTTTACTATAGGAGGATTAACTGGTATTGTACTATCTAATTCTTCTTTGGATATTATATTACATGATACCTATTATGTAGTAGCTCATTTTCATTATGTTCTTTCTATAGGTGCAGTGTTTGCTTTATTTGCTGGTTT
>EGG20
CAATTTTTTCTCTTCATTTAGCTGGGATATCATCAATTTTAGGGGCAATTAATTTTATTACTACAATTTTCAATATACGGGCACCAGGAATTACTATAGAACGATTATCTTTATTTGTATGATCTGTACTAATTACTGCTTTTTTATTACTTTTATCATTACCTGTTTTAGCAGGAGCAATTACAATGCTTTTAACAGATCGAAATTTTAATACCAGATTTTTTGACCCAGCAGGTGGAGGTGACCCTATTTTATATCAGCATTTATTTTGATTTTTTGGACATCCTGAAGTATATATTTTAATTTTACCAGGGTTTGGAATAATTTCCCATATTCTTAGAAATTTTACCACAAAGCCTGCTTTTGGTACTTTAGGAATAATTTATGCAATAGTATCTATTGGGATTTTGGGATTTATTGTATGAGCTCATCATATATTTACTGTTGGAATGGATGTAGATACTCGAGCTTATTTTACGGCTGCAACTATAATTATTGCAGTTCCTACAGGAATTAAAGTTTTTAGTTGATTAATAACTTTATATGGAAGACGTTGTGAATATAGTGCTTCTATATATTGAGTACTAGGATTTATTTTTCTTTTTACTATAGGAGGATTAACTGGTATTGTACTATCTAATTCTTCTTTGGATATTATATTACATGATACCTATTATGTAGTAGCTCATTTTCATTATGTTCTTTCTATAGGTGCAGTGTTTGCTTTATTTGCTGGTTT
>EGG21
CAATTTTTTCTCTTCATTTAGCTGGGATATCATCAATTTTAGGGGCAATTAATTTTATTACTACAATTTTCAATATACGGGCACCAGGAATTACTATAGAACGATTATCTTTATTTGTATGATCTGTACTAATTACTGCTTTTTTATTACTTTTATCATTACCTGTTTTAGCAGGAGCAATTACAATGCTTTTAACAGATCGAAATTTTAATACCAGATTTTTTGACCCAGCAGGTGGAGGTGACCCTATTTTATATCAGCATTTATTTTGATTTTTTGGACATCCTGAAGTATATATTTTAATTTTACCAGGGTTTGGAATAATTTCCCATATTCTTAGAAATTTTACCACAAAGCCTGCTTTTGGTACTTTAGGAATAATTTATGCAATAGTATCTATTGGGATTTTGGGATTTATTGTATGAGCTCATCATATATTTACTGTTGGAATGGATGTAGATACTCGAGCTTATTTTACGGCTGCAACTATAATTATTGCAGTTCCTACAGGAATTAAAGTTTTTAGTTGATTAATAACTTTATATGGAAGACGTTGTGAATATAGTGCTTCTATATATTGAGTACTAGGATTTATTTTTCTTTTTACTATAGGAGGATTAACTGGTATTGTACTATCTAATTCTTCTTTGGATATTATATTACATGATACCTATTATGTAGTAGCTCATTTTCATTATGTTCTTTCTATAGGTGCAGTGTTTGCTTTATTTGCTGGTTT
>EGG30
CAATTTTTTCTCTTCATTTAGCTGGGATATCATCAATTTTAGGGGCAATTAATTTTATTACTACAATTTTCAATATACGGGCACCAGGAATTACTATAGAACGATTATCTTTATTTGTATGATCTGTACTAATTACTGCTTTTTTATTACTTTTATCATTACCTGTTTTAGCAGGAGCAATTACAATGCTTTTAACAGATCGAAATTTTAATACCAGATTTTTTGACCCAGCAGGTGGAGGTGACCCTATTTTATATCAGCATTTATTTTGATTTTTTGGACATCCTGAAGTATATATTTTAATTTTACCAGGGTTTGGAATAATTTCCCATATTCTTAGAAATTTTACCACAAAGCCTGCTTTTGGTACTTTAGGAATAATTTATGCAATAGTATCTATTGGGATTTTGGGATTTATTGTATGAGCTCATCATATATTTACTGTTGGAATGGATGTAGATACTCGAGCTTATTTTACGGCTGCAACTATAATTATTGCAGTTCCTACAGGAATTAAAGTTTTTAGTTGATTAATAACTTTATATGGAAGACGTTGTGAATATAGTGCTTCTATATATTGAGTACTAGGATTTATTTTTCTTTTTACTATAGGAGGATTAACTGGTATTGTACTATCTAATTCTTCTTTGGATATTATATTACATGATACCTATTATGTAGTAGCTCATTTTCATTATGTTCTTTCTATAGGTGCAGTGTTTGCTTTATTTGCTGGTTT
>EGG17
CAATTTTTTCTCTTCATTTAGCTGGGATATCATCAATTTTAGGGGCAATTAATTTTATTACTACAATTTTCAATATACGGGCACCAGGAATTACTATAGAACGATTATCTTTATTTGTATGATCTGTACTAATTACTGCTTTTTTATTACTTTTATCATTACCTGTTTTAGCAGGAGCAATTACAATGCTTTTAACAGATCGAAATTTTAATACCAGATTTTTTGACCCAGCAGGTGGAGGTGACCCTATTTTATATCAGCATTTATTTTGATTTTTTGGACATCCTGAAGTATATATTTTAATTTTACCAGGGTTTGGAATAATTTCCCATATTCTTAGAAATTTTACCACAAAGCCTGCTTTTGGTACTTTAGGAATAATTTATGCAATAGTATCTATTGGGATTTTGGGATTTATTGTATGAGCTCATCATATATTTACTGTTGGAATGGATGTAGATACTCGAGCTTATTTTACGGCTGCAACTATAATTATTGCAGTTCCTACAGGAATTAAAGTTTTTAGTTGATTAATAACTTTATATGGAAGACGTTGTGAATATAGTGCTTCTATATATTGAGTACTAGGATTTATTTTTCTTTTTACTATAGGAGGATTAACTGGTATTGTACTATCTAATTCTTCTTTGGATATTATATTACATGATACCTATTATGTAGTAGCTCATTTTCATTATGTTCTTTCTATAGGTGCAGTGTTTGCTTTATTTGCTGGTTT
>EGG24
CAATTTTTTCTCTTCATTTAGCTGGGATATCATCAATTTTAGGGGCAATTAATTTTATTACTACAATTTTCAATATACGGGCACCAGGAATTACTATAGAACGATTATCTTTATTTGTATGATCTGTACTAATTACTGCTTTTTTATTACTTTTATCATTACCTGTTTTAGCAGGAGCAATTACAATGCTTTTAACAGATCGAAATTTTAATACCAGATTTTTTGACCCAGCAGGTGGAGGTGACCCTATTTTATATCAGCATTTATTTTGATTTTTTGGACATCCTGAAGTATATATTTTAATTTTACCAGGGTTTGGAATAATTTCCCATATTCTTAGAAATTTTACCACAAAGCCTGCTTTTGGTACTTTAGGAATAATTTATGCAATAGTATCTATTGGGATTTTGGGATTTATTGTATGAGCTCATCATATATTTACTGTTGGAATGGATGTAGATACTCGAGCTTATTTTACGGCTGCAACTATAATTATTGCAGTTCCTACAGGAATTAAAGTTTTTAGTTGATTAATAACTTTATATGGAAGACGTTGTGAATATAGTGCTTCTATATATTGAGTACTAGGATTTATTTTTCTTTTTACTATAGGAGGATTAACTGGTATTGTACTATCTAATTCTTCTTTGGATATTATATTACATGATACCTATTATGTAGTAGCTCATTTTCATTATGTTCTTTCTATAGGTGCAGTGTTTGCTTTATTTGCTGGTTT
>EGS1
CAATTTTTTCTCTTCATTTAGCTGGGATATCATCAATTTTAGGGGCAATTAATTTTATTACTACAATTTTCAATATACGGGCACCAGGAATTACTATAGAACGATTATCTTTATTTGTATGATCTGTACTAATTACTGCTTTTTTATTACTTTTATCATTACCTGTTTTAGCAGGAGCAATTACAATGCTTTTAACAGATCGAAATTTTAATACCAGATTTTTTGACCCAGCAGGTGGAGGTGACCCTATTTTATATCAGCATTTATTTTGATTTTTTGGACATCCTGAAGTATATATTTTAATTTTACCAGGGTTTGGAATAATTTCCCATATTCTTAGAAATTTTACCACAAAGCCTGCTTTTGGTACTTTAGGAATAATTTATGCAATAGTATCTATTGGGATTTTGGGATTTATTGTATGAGCTCATCATATATTTACTGTTGGAATGGATGTAGATACTCGAGCTTATTTTACGGCTGCAACTATAATTATTGCAGTTCCTACAGGAATTAAAGTTTTTAGTTGATTAATAACTTTATATGGAAGACGTTGTGAATATAGTGCTTCTATATATTGAGTACTAGGATTTATTTTTCTTTTTACTATAGGAGGATTAACTGGTATTGTACTATCTAATTCTTCTTTGGATATTATATTACATGATACCTATTATGTAGTAGCTCATTTTCATTATGTTCTTTCTATAGGTGCAGTGTTTGCTTTATTTGCTGGTTT
>EGS4
CAATTTTTTCTCTTCATTTAGCTGGGATATCATCAATTTTAGGGGCAATTAATTTTATTACTACAATTTTCAATATACGGGCACCAGGAATTACTATAGAACGATTATCTTTATTTGTATGATCTGTACTAATTACTGCTTTTTTATTACTTTTATCATTACCTGTTTTAGCAGGAGCAATTACAATGCTTTTAACAGATCGAAATTTTAATACCAGATTTTTTGACCCAGCAGGTGGAGGTGACCCTATTTTATATCAGCATTTATTTTGATTTTTTGGACATCCTGAAGTATATATTTTAATTTTACCAGGGTTTGGAATAATTTCCCATATTCTTAGAAATTTTACTACAAAACCTGCTTTTGGTACTTTAGGAATAATTTATGCAATAGTATCTATTGGGATTTTGGGATTTATTGTATGAGCTCATCATATATTTACTGTTGGAATGGATGTAGATACTCGAGCTTATTTTACGGCTGCAACTATAATTATTGCAGTTCCTACAGGAATTAAAGTTTTTAGTTGATTAATAACTTTATATGGAAGACGTTGTGAATATAGTGCTTCTATATATTGAGTACTAGGATTTATTTTTCTTTTTACTATAGGAGGATTAACTGGTATTGTACTATCTAATTCTTCTTTGGATATTATACTACATGATACTTATTATGTAGTAGCTCATTTTCATTATGTTCTTTCTATAGGTGCAGTGTTTGCTTTATTTGCTGGTTT
>EGS5
CAATTTTTTCTCTTCATTTAGCTGGGATATCATCAATTTTAGGGGCAATTAATTTTATTACTACAATTTTCAATATACGGGCACCAGGAATTACTATAGAACGATTATCTTTATTTGTATGATCTGTACTAATTACTGCTTTTTTATTACTTTTATCATTACCTGTTTTAGCAGGAGCAATTACAATGCTTTTAACAGATCGAAATTTTAATACCAGATTTTTTGACCCAGCAGGTGGAGGTGACCCTATTTTATATCAGCATTTATTTTGATTTTTTGGACATCCTGAAGTATATATTTTAATTTTACCAGGGTTTGGAATAATTTCCCATATTCTTAGAAATTTTACCACAAAGCCTGCTTTTGGTACTTTAGGAATAATTTATGCAATAGTATCTATTGGGATTTTGGGATTTATTGTATGAGCTCATCATATATTTACTGTTGGAATGGATGTAGATACTCGAGCTTATTTTACGGCTGCAACTATAATTATTGCAGTTCCTACAGGAATTAAAGTTTTTAGTTGATTAATAACTTTATATGGAAGACGTTGTGAATATAGTGCTTCTATATATTGAGTACTAGGATTTATTTTTCTTTTTACTATAGGAGGATTAACTGGTATTGTACTATCTAATTCTTCTTTGGATATTATATTACATGATACCTATTATGTAGTAGCTCATTTTCATTATGTTCTTTCTATAGGTGCAGTGTTTGCTTTATTTGCTGGTTT
>EGS6
CAATTTTTTCTCTTCATTTAGCTGGGATATCATCAATTTTAGGGGCAATTAATTTTATTACTACAATTTTCAATATACGGGCACCAGGAATTACTATAGAACGATTATCTTTATTTGTATGATCTGTACTAATTACTGCTTTTTTATTACTTTTATCATTACCTGTTTTAGCAGGAGCAATTACAATGCTTTTAACAGATCGAAATTTTAATACCAGATTTTTTGACCCAGCAGGTGGAGGTGACCCTATTTTATATCAGCATTTATTTTGATTTTTTGGACATCCTGAAGTATATATTTTAATTTTACCAGGGTTTGGAATAATTTCCCATATTCTTAGAAATTTTACTACAAAACCTGCTTTTGGTACTTTAGGAATAATTTATGCAATAGTATCTATTGGGATTTTGGGATTTATTGTATGAGCTCATCATATATTTACTGTTGGAATGGATGTAGATACTCGAGCTTATTTTACGGCTGCAACTATAATTATTGCAGTTCCTACAGGAATTAAAGTTTTTAGTTGATTAATAACTTTATATGGAAGACGTTGTGAATATAGTGCTTCTATATATTGAGTACTAGGATTTATTTTTCTTTTTACTATAGGAGGATTAACTGGTATTGTACTATCTAATTCTTCTTTGGATATTATACTACATGATACTTATTATGTAGTAGCTCATTTTCATTATGTTCTTTCTATAGGTGCAGTGTTTGCTTTATTTGCTGGTTT
>EGS3
CAATTTTTTCTCTTCATTTAGCTGGGATATCATCAATTTTAGGGGCAATTAATTTTATTACTACAATTTTCAATATACGGGCACCAGGAATTACTATAGAACGATTATCTTTATTTGTATGATCTGTACTAATTACTGCTTTTTTATTACTTTTATCATTACCTGTTTTAGCAGGAGCAATTACAATGCTTTTAACAGATCGAAATTTTAATACCAGATTTTTTGACCCAGCAGGTGGAGGTGACCCTATTTTATATCAGCATTTATTTTGATTTTTTGGACATCCTGAAGTATATATTTTAATTTTACCAGGGTTTGGAATAATTTCCCATATTCTTAGAAATTTTACCACAAAGCCTGCTTTTGGTACTTTAGGAATAATTTATGCAATAGTATCTATTGGGATTTTGGGATTTATTGTATGAGCTCATCATATATTTACTGTTGGAATGGATGTAGATACTCGAGCTTATTTTACGGCTGCAACTATAATTATTGCAGTTCCTACAGGAATTAAAGTTTTTAGTTGATTAATAACTTTATATGGAAGACGTTGTGAATATAGTGCTTCTATATATTGAGTACTAGGATTTATTTTTCTTTTTACTATAGGAGGATTAACTGGTATTGTACTATCTAATTCTTCTTTGGATATTATATTACATGATACCTATTATGTAGTAGCTCATTTTCATTATGTTCTTTCTATAGGTGCAGTGTTTGCTTTATTTGCTGGTTT
>EGS2
CAATTTTTTCTCTTCATTTAGCTGGGATATCATCAATTTTAGGGGCAATTAATTTTATTACTACAATTTTCAATATACGGGCACCAGGAATTACTATAGAACGATTATCTTTATTTGTATGATCTGTACTAATTACTGCTTTTTTATTACTTTTATCATTACCTGTTTTAGCAGGAGCAATTACAATGCTTTTAACAGATCGAAATTTTAATACCAGATTTTTTGACCCAGCAGGTGGAGGTGACCCTATTTTATATCAGCATTTATTTTGATTTTTTGGACATCCTGAAGTATATATTTTAATTTTACCAGGGTTTGGAATAATTTCCCATATTCTTAGAAATTTTACCACAAAGCCTGCTTTTGGTACTTTAGGAATAATTTATGCAATAGTATCTATTGGGATTTTGGGATTTATTGTATGAGCTCATCATATATTTACTGTTGGAATGGATGTAGATACTCGAGCTTATTTTACGGCTGCAACTATAATTATTGCAGTTCCTACAGGAATTAAAGTTTTTAGTTGATTAATAACTTTATATGGAAGACGTTGTGAATATAGTGCTTCTATATATTGAGTACTAGGATTTATTTTTCTTTTTACTATAGGAGGATTAACTGGTATTGTACTATCTAATTCTTCTTTGGATATTATATTACATGATACCTATTATGTAGTAGCTCATTTTCATTATGTTCTTTCTATAGGTGCAGTGTTTGCTTTATTTGCTGGTTT
>EGS7
CAATTTTTTCTCTTCATTTAGCTGGGATATCATCAATTTTAGGGGCAATTAATTTTATTACTACAATTTTCAATATACGGGCACCAGGAATTACTATAGAACGATTATCTTTATTTGTATGATCTGTACTAATTACTGCTTTTTTATTACTTTTATCATTACCTGTTTTAGCAGGAGCAATTACAATGCTTTTAACAGATCGAAATTTTAATACCAGATTTTTTGACCCAGCAGGTGGAGGTGACCCTATTTTATATCAGCATTTATTTTGATTTTTTGGACATCCTGAAGTATATATTTTAATTTTACCAGGGTTTGGAATAATTTCCCATATTCTTAGAAATTTTACCACAAAGCCTGCTTTTGGTACTTTAGGAATAATTTATGCAATAGTATCTATTGGGATTTTGGGATTTATTGTATGAGCTCATCATATATTTACTGTTGGAATGGATGTAGATACTCGAGCTTATTTTACGGCTGCAACTATAATTATTGCAGTTCCTACAGGAATTAAAGTTTTTAGTTGATTAATAACTTTATATGGAAGACGTTGTGAATATAGTGCTTCTATATATTGAGTACTAGGATTTATTTTTCTTTTTACTATAGGAGGATTAACTGGTATTGTACTATCTAATTCTTCTTTGGATATTATATTACATGATACCTATTATGTAGTAGCTCATTTTCATTATGTTCTTTCTATAGGTGCAGTGTTTGCTTTATTTGCTGGTTT
>EGS13
CAATTTTTTCTCTTCATTTAGCTGGGATATCATCAATTTTAGGGGCAATTAATTTTATTACTACAATTTTCAATATACGGGCACCAGGAATTACTATAGAACGATTATCTTTATTTGTATGATCTGTACTAATTACTGCTTTTTTATTACTTTTATCATTACCTGTTTTAGCAGGAGCAATTACAATGCTTTTAACAGATCGAAATTTTAATACCAGATTTTTTGACCCAGCAGGTGGGGGTGACCCTATTTTATATCAGCATTTATTTTGATTTTTTGGACATCCTGAAGTATATATTTTAATTTTACCAGGGTTTGGAATAATTTCCCATATTCTTAGAAATTTTACTACAAAACCTGCTTTTGGTACTTTAGGAATAATTTATGCAATAGTATCTATTGGGATTTTGGGATTTATTGTATGAGCTCATCATATATTTACTGTTGGAATGGATGTAGATACTCGAGCTTATTTTACGGCTGCAACTATAATTATTGCAGTTCCTACAGGAATTAAAGTTTTTAGTTGATTAATAACTTTATATGGAAGACGTTGTGAATATAGTGCTTCTATATATTGAGTACTAGGATTTATTTTTCTTTTTACTATAGGAGGATTAACTGGTATTGTACTATCTAATTCTTCTTTGGATATTATACTACATGATACTTATTATGTAGTAGCTCATTTTCATTATGTTCTTTCTATAGGTGCAGTGTTTGCTTTATTTGCTGGTTT
>EGS8
CAATTTTTTCTCTTCATTTAGCTGGGATATCATCAATTTTAGGGGCAATTAATTTTATTACTACAATTTTCAATATACGGGCACCAGGAATTACTATAGAACGATTATCTTTATTTGTATGATCTGTACTAATTACTGCTTTTTTATTACTTTTATCATTACCTGTTTTAGCAGGAGCAATTACAATGCTTTTAACAGATCGAAATTTTAATACCAGATTTTTTGACCCAGCAGGTGGAGGTGACCCTATTTTATATCAGCATTTATTTTGATTTTTTGGACATCCTGAAGTATATATTTTAATTTTACCAGGGTTTGGAATAATTTCCCATATTCTTAGAAATTTTACCACAAAGCCTGCTTTTGGTACTTTAGGAATAATTTATGCAATAGTATCTATTGGGATTTTGGGATTTATTGTATGAGCTCATCATATATTTACTGTTGGAATGGATGTAGATACTCGAGCTTATTTTACGGCTGCAACTATAATTATTGCAGTTCCTACAGGAATTAAAGTTTTTAGTTGATTAATAACTTTATATGGAAGACGTTGTGAATATAGTGCTTCTATATATTGAGTACTAGGATTTATTTTTCTTTTTACTATAGGAGGATTAACTGGTATTGTACTATCTAATTCTTCTTTGGATATTATATTACATGATACCTATTATGTAGTAGCTCATTTTCATTATGTTCTTTCTATAGGTGCAGTGTTTGCTTTATTTGCTGGTTT
>EGS9
CAATTTTTTCTCTTCATTTAGCTGGGATATCATCAATTTTAGGGGCAATTAATTTTATTACTACAATTTTCAATATACGGGCACCAGGAATTACTATAGAACGATTATCTTTATTTGTATGATCTGTACTAATTACTGCTTTTTTATTACTTTTATCATTACCTGTTTTAGCAGGAGCAATTACAATGCTTTTAACAGATCGAAATTTTAATACCAGATTTTTTGACCCAGCAGGTGGAGGTGACCCTATTTTATATCAGCATTTATTTTGATTTTTTGGACATCCTGAAGTATATATTTTAATTTTACCAGGGTTTGGAATAATTTCCCATATTCTTAGAAATTTTACCACAAAGCCTGCTTTTGGTACTTTAGGAATAATTTATGCAATAGTATCTATTGGGATTTTGGGATTTATTGTATGAGCTCATCATATATTTACTGTTGGAATGGATGTAGATACTCGAGCTTATTTTACGGCTGCAACTATAATTATTGCAGTTCCTACAGGAATTAAAGTTTTTAGTTGATTAATAACTTTATATGGAAGACGTTGTGAATATAGTGCTTCTATATATTGAGTACTAGGATTTATTTTTCTTTTTACTATAGGAGGATTAACTGGTATTGTACTATCTAATTCTTCTTTGGATATTATATTACATGATACCTATTATGTAGTAGCTCATTTTCATTATGTTCTTTCTATAGGTGCAGTGTTTGCTTTATTTGCTGGTTT
>EGS17
CAATTTTTTCTCTTCATTTAGCTGGGATATCATCAATTTTAGGGGCAATTAATTTTATTACTACAATTTTCAATATACGGGCACCAGGAATTACTATAGAACGATTATCTTTATTTGTATGATCTGTACTAATTACTGCTTTTTTATTACTTTTATCATTACCTGTTTTAGCAGGAGCAATTACAATGCTTTTAACAGATCGAAATTTTAATACCAGATTTTTTGACCCAGCAGGTGGAGGTGACCCTATTTTATATCAGCATTTATTTTGATTTTTTGGACATCCTGAAGTATATATTTTAATTTTACCAGGGTTTGGAATAATTTCCCATATTCTTAGAAATTTTACCACAAAGCCTGCTTTTGGTACTTTAGGAATAATTTATGCAATAGTATCTATTGGGATTTTGGGATTTATTGTATGAGCTCATCATATATTTACTGTTGGAATGGATGTAGATACTCGAGCTTATTTTACGGCTGCAACTATAATTATTGCAGTTCCTACAGGAATTAAAGTTTTTAGTTGATTAATAACTTTATATGGAAGACGTTGTGAATATAGTGCTTCTATATATTGAGTACTAGGATTTATTTTTCTTTTTACTATAGGAGGATTAACTGGTATTGTACTATCTAATTCTTCTTTGGATATTATATTACATGATACCTATTATGTAGTAGCTCATTTTCATTATGTTCTTTCTATAGGTGCAGTGTTTGCTTTATTTGCTGGTTT
>EGS10
CAATTTTTTCTCTTCATTTAGCTGGGATATCATCAATTTTAGGGGCAATTAATTTTATTACTACAATTTTCAATATACGGGCACCAGGAATTACTATAGAACGATTATCTTTATTTGTATGATCTGTACTAATTACTGCTTTTTTATTACTTTTATCATTACCTGTTTTAGCAGGAGCAATTACAATGCTTTTAACAGATCGAAATTTTAATACCAGATTTTTTGACCCAGCAGGTGGAGGTGACCCTATTTTATATCAGCATTTATTTTGATTTTTTGGACATCCTGAAGTATATATTTTAATTTTACCAGGGTTTGGAATAATTTCCCATATTCTTAGAAATTTTACCACAAAGCCTGCTTTTGGTACTTTAGGAATAATTTATGCAATAGTATCTATTGGGATTTTGGGATTTATTGTATGAGCTCATCATATATTTACTGTTGGAATGGATGTAGATACTCGAGCTTATTTTACGGCTGCAACTATAATTATTGCAGTTCCTACAGGAATTAAAGTTTTTAGTTGATTAATAACTTTATATGGAAGACGTTGTGAATATAGTGCTTCTATATATTGAGTACTAGGATTTATTTTTCTTTTTACTATAGGAGGATTAACTGGTATTGTACTATCTAATTCTTCTTTGGATATTATATTACATGATACCTATTATGTAGTAGCTCATTTTCATTATGTTCTTTCTATAGGTGCAGTGTTTGCTTTATTTGCTGGTTT
>EGS18
CAATTTTTTCTCTTCATTTAGCTGGGATATCATCAATTTTAGGGGCAATTAATTTTATTACTACAATTTTCAATATACGGGCACCAGGAATTACTATAGAACGATTATCTTTATTTGTATGATCTGTACTAATTACTGCTTTTTTATTACTTTTATCATTACCTGTTTTAGCAGGAGCAATTACAATGCTTTTAACAGATCGAAATTTTAATACCAGATTTTTTGACCCAGCAGGTGGAGGTGACCCTATTTTATATCAGCATTTATTTTGATTTTTTGGACATCCTGAAGTATATATTTTAATTTTACCAGGGTTTGGAATAATTTCCCATATTCTTAGAAATTTTACCACAAAGCCTGCTTTTGGTACTTTAGGAATAATTTATGCAATAGTATCTATTGGGATTTTGGGATTTATTGTATGAGCTCATCATATATTTACTGTTGGAATGGATGTAGATACTCGAGCTTATTTTACGGCTGCAACTATAATTATTGCAGTTCCTACAGGAATTAAAGTTTTTAGTTGATTAATAACTTTATATGGAAGACGTTGTGAATATAGTGCTTCTATATATTGAGTACTAGGATTTATTTTTCTTTTTACTATAGGAGGATTAACTGGTATTGTACTATCTAATTCTTCTTTGGATATTATATTACATGATACCTATTATGTAGTAGCTCATTTTCATTATGTTCTTTCTATAGGTGCAGTGTTTGCTTTATTTGCTGGTTT
>EGS19
CAATTTTTTCTCTTCATTTAGCTGGGATATCATCAATTTTAGGGGCAATTAATTTTATTACTACAATTTTCAATATACGGGCACCAGGAATTACTATAGAACGATTATCTTTATTTGTATGATCTGTACTAATTACTGCTTTTTTATTACTTTTATCATTACCTGTTTTAGCAGGAGCAATTACAATGCTTTTAACAGATCGAAATTTTAATACCAGATTTTTTGACCCAGCAGGTGGAGGTGACCCTATTTTATATCAGCATTTATTTTGATTTTTTGGACATCCTGAAGTATATATTTTAATTTTACCAGGGTTTGGAATAATTTCCCATATTCTTAGAAATTTTACCACAAAGCCTGCTTTTGGTACTTTAGGAATAATTTATGCAATAGTATCTATTGGGATTTTGGGATTTATTGTATGAGCTCATCATATATTTACTGTTGGAATGGATGTAGATACTCGAGCTTATTTTACGGCTGCAACTATAATTATTGCAGTTCCTACAGGAATTAAAGTTTTTAGTTGATTAATAACTTTATATGGAAGACGTTGTGAATATAGTGCTTCTATATATTGAGTACTAGGATTTATTTTTCTTTTTACTATAGGAGGATTAACTGGTATTGTACTATCTAATTCTTCTTTGGATATTATATTACATGATACCTATTATGTAGTAGCTCATTTTCATTATGTTCTTTCTATAGGTGCAGTGTTTGCTTTATTTGCTGGTTT
>EGS30
CAATTTTTTCTCTTCATTTAGCTGGGATATCATCAATTTTAGGGGCAATTAATTTTATTACTACAATTTTCAATATACGGGCACCAGGAATTACTATAGAACGATTATCTTTATTTGTATGATCTGTACTAATTACTGCTTTTTTATTACTTTTATCATTACCTGTTTTAGCAGGAGCAATTACAATGCTTTTAACAGATCGAAATTTTAATACCAGATTTTTTGACCCAGCAGGTGGAGGTGACCCTATTTTATATCAGCATTTATTTTGATTTTTTGGACATCCTGAAGTATATATTTTAATTTTACCAGGGTTTGGAATAATTTCCCATATTCTTAGAAATTTTACCACAAAGCCTGCTTTTGGTACTTTAGGAATAATTTATGCAATAGTATCTATTGGGATTTTGGGATTTATTGTATGAGCTCATCATATATTTACTGTTGGAATGGATGTAGATACTCGAGCTTATTTTACGGCTGCAACTATAATTATTGCAGTTCCTACAGGAATTAAAGTTTTTAGTTGATTAATAACTTTATATGGAAGACGTTGTGAATATAGTGCTTCTATATATTGAGTACTAGGATTTATTTTTCTTTTTACTATAGGAGGATTAACTGGTATTGTACTATCTAATTCTTCTTTGGATATTATATTACATGATACCTATTATGTAGTAGCTCATTTTCATTATGTTCTTTCTATAGGTGCAGTGTTTGCTTTATTTGCTGGTTT
>EGS15
CAATTTTTTCTCTTCATTTAGCTGGGATATCATCAATTTTAGGGGCAATTAATTTTATTACTACAATTTTCAATATACGGGCACCAGGAATTACTATAGAACGATTATCTTTATTTGTATGATCTGTACTAATTACTGCTTTTTTATTACTTTTATCATTACCTGTTTTAGCAGGAGCAATTACAATGCTTTTAACAGATCGAAATTTTAATACCAGATTTTTTGACCCAGCAGGTGGAGGTGACCCTATTTTATATCAGCATTTATTTTGATTTTTTGGACATCCTGAAGTATATATTTTAATTTTACCAGGGTTTGGAATAATTTCCCATATTCTTAGAAATTTTACTACAAAACCTGCTTTTGGTACTTTAGGAATAATTTATGCAATAGTATCTATTGGGATTTTGGGATTTATTGTATGAGCTCATCATATATTTACTGTTGGAATGGATGTAGATACTCGAGCTTATTTTACGGCTGCAACTATAATTATTGCAGTTCCTACAGGAATTAAAGTTTTTAGTTGATTAATAACTTTATATGGAAGACGTTGTGAATATAGTGCTTCTATATATTGAGTACTAGGATTTATTTTTCTTTTTACTATAGGAGGATTAACTGGTATTGTACTATCTAATTCTTCTTTGGATATTATACTACATGATACTTATTATGTAGTAGCTCATTTTCATTATGTTCTTTCTATAGGTGCAGTGTTTGCTTTATTTGCTGGTTT
>EGS21
CAATTTTTTCTCTTCATTTAGCTGGGATATCATCAATTTTAGGGGCAATTAATTTTATTACTACAATTTTCAATATACGGGCACCAGGAATTACTATAGAACGATTATCTTTATTTGTATGATCTGTACTAATTACTGCTTTTTTATTACTTTTATCATTACCTGTTTTAGCAGGAGCAATTACAATGCTTTTAACAGATCGAAATTTTAATACCAGATTTTTTGACCCAGCAGGTGGAGGTGACCCTATTTTATATCAGCATTTATTTTGATTTTTTGGACATCCTGAAGTATATATTTTAATTTTACCAGGGTTTGGAATAATTTCCCATATTCTTAGAAATTTTACCACAAAGCCTGCTTTTGGTACTTTAGGAATAATTTATGCAATAGTATCTATTGGGATTTTGGGATTTATTGTATGAGCTCATCATATATTTACTGTTGGAATGGATGTAGATACTCGAGCTTATTTTACGGCTGCAACTATAATTATTGCAGTTCCTACAGGAATTAAAGTTTTTAGTTGATTAATAACTTTATATGGAAGACGTTGTGAATATAGTGCTTCTATATATTGAGTACTAGGATTTATTTTTCTTTTTACTATAGGAGGATTAACTGGTATTGTACTATCTAATTCTTCTTTGGATATTATATTACATGATACCTATTATGTAGTAGCTCATTTTCATTATGTTCTTTCTATAGGTGCAGTGTTTGCTTTATTTGCTGGTTT
>EGS22
CAATTTTTTCTCTTCATTTAGCTGGGATATCATCAATTTTAGGGGCAATTAATTTTATTACTACAATTTTCAATATACGGGCACCAGGAATTACTATAAAACGATTATCTTTATTTGTATGATCTGTACTAATTACTGCTTTTTTATTACTTTTATCATTACCTGTTTTAGCAGGAGCAATTACAATGCTTTTAACAAATCGAAATTTTAATACCAGATTTTTTGACCCAGCAGGTGGAGGTGACCCTATTTTATATCAGCATTTATTTTGATTTTTTGGACATCCTGAAGTATATATTTTAATTTTACCAGGGTTTGGAATAATTTCCCATATTCTTAGAAATTTTACTACAAAACCTGCTTTTGGTACTTTAGGAATAATTTATGCAATAGTATCTATTGGGATTTTGGGATTTATTGTATGAGCTCATCATATATTTACTGTTGGAATGGATGTAGATACTCGAGCTTATTTTACGGCTGCAACTATAATTATTGCAGTTCCTACAGGAATTAAAGTTTTTAGTTGATTAATAACTTTATATGGAAGACGTTGTGAATATAGTGCTTCTATATATTGAGTACTAGGATTTATTTTTCTTTTTACTATAGGAGGATTAACTGGTATTGTACTATCTAATTCTTCTTTGGATATTATACTACATGATACTTATTATGTAGTAGCTCATTTTCATTATGTTCTTTCTATAGGTGCAGTGTTTGCTTTATTTGCTAGTTT
>SD16F
CAATTTTTTCTCTTCATTTAGCTGGGATATCATCAATTTTAGGGGCAATTAATTTTATTACTACAATTTTCAATATACGGGCACCAGGAATTAATATAGAACGATTATCTTTATTTGTATGATCTGTACTAATTACTGCTTTTTTATTACTTTTATCATTACCTGTTTTAGCAGGAGCAATTACAATGCTTTTAACAGATCGAAATTTTAATACCAGATTTTTTGACCCAGCAGGTGGAGGTGACCCTATTTTATATCAGCATTTATTTTGATTTTTTGGACATCCTGAAGTATATATTTTAATTTTACCAGGGTTTGGAATAATTTCCCATATTCTTAGAAATTTTACCACAAAGCCTGCTTTTGGTACTTTAGGAATAATTTATGCAATAGTATCTATTGGGATTTTGGGATTTATTGTATGAGCTCATCATATATTTACTGTTGGAATGGATGTAGATACTCGAGCTTATTTTACGGCTGCAACTATAATTATTGCAGTTCCTACAGGAATTAAAGTTTTTAGTTGATTAATAACTTTATATGGAAGACGTTGTGAATATAGTGCTTCTATATATTGAGTACTAGGATTTATTTTTCTTTTTACTATAGGAGGATTAACTGGTATTGTACTATCTAATTCTTCTTTGGATATTATATTACATGATACTTATTATGTAGTAGCTCATTTTCATTATGTTCTTTCTATAGGTGCAGTGTTTGCTTTATTTGCTGGTTT
>SD18F
CAATTTTTTCTCTTCATTTAGCTGGGATATCATCAATTTTAGGGGCAATTAATTTTATTACTACAATTTTCAATATACGGGCACCAGGAATTAATATAGAACGATTATCTTTATTTGTATGATCTGTACTAATTACTGCTTTTTTATTACTTTTATCATTACCTGTTTTAGCAGGAGCAATTACAATGCTTTTAACAGATCGAAATTTTAATACCAGATTTTTTGACCCAGCAGGTGGAGGTGACCCTATTTTATATCAGCATTTATTTTGATTTTTTGGACATCCTGAAGTATATATTTTAATTTTACCAGGGTTTGGAATAATTTCCCATATTCTTAGAAATTTTACCACAAAGCCTGCTTTTGGTACTTTAGGGATAATTTATGCAATAGTATCTATTGGGATTTTGGGATTTATTGTATGAGCTCATCATATATTTACTGTTGGAATGGATGTAGATACTCGAGCTTATTTTACGGCTGCAACTATAATTATTGCAGTTCCTACAGGAATTAAAGTTTTTAGTTGATTAATAACTTTATATGGAAGACGTTGTGAATATAGTGCTTCTATATATTGAGTACTAGGATTTATTTTTCTTTTTACTATAGGAGGATTAACTGGTATTGTACTATCTAATTCTTCTTTGGATATTATATTACATGATACTTATTATGTAGTAGCTCATTTTCATTATGTTCTTTCTATAGGTGCAGTGTTTGCTTTATTTGCTGGTTT
>SD19F
CAATTTTTTCTCTTCATTTAGCTGGGATATCATCAATTTTAGGGGCAATTAATTTTATTACTACAATTTTCAATATACGGGCACCAGGAATTAATATAGAACGATTATCTTTATTTGTATGATCTGTACTAATTACTGCTTTTTTATTACTTTTATCATTACCTGTTTTAGCAGGAGCAATTACAATGCTTTTAACAGATCGAAATTTTAATACCAGATTTTTTGACCCAGCAGGTGGAGGTGACCCTATTTTATATCAGCATTTATTTTGATTTTTTGGACATCCTGAAGTATATATTTTAATTTTACCAGGGTTTGGAATAATTTCCCATATTCTTAGAAATTTTACCACAAAGCCTGCTTTTGGTACTTTAGGGATAATTTATGCAATAGTATCTATTGGGATTTTGGGATTTATTGTATGAGCTCATCATATATTTACTGTTGGAATGGATGTAGATACTCGAGCTTATTTTACGGCTGCAACTATAATTATTGCAGTTCCTACAGGAATTAAAGTTTTTAGTTGATTAATAACTTTATATGGAAGACGTTGTGAATATAGTGCTTCTATATATTGAGTACTAGGATTTATTTTTCTTTTTACTATAGGAGGATTAACTGGTATTGTACTATCTAATTCTTCTTTGGATATTATATTACATGATACTTATTATGTAGTAGCTCATTTTCATTATGTTCTTTCTATAGGTGCAGTGTTTGCTTTATTTGCTGGTTT
>SD1
CAATTTTTTCTCTTCATTTAGCTGGGATATCATCAATTTTAGGGGCAATTAATTTTATTACTACAATTTTCAATATACGGGCACCAGGAATTAATATAGAACGATTATCTTTATTTGTATGATCTGTACTAATTACTGCTTTTTTATTACTTTTATCATTACCTGTTTTAGCAGGAGCAATTACAATGCTTTTAACAGATCGAAATTTTAATACCAGATTTTTTGACCCAGCAGGTGGAGGTGACCCTATTTTATATCAGCATTTATTTTGATTTTTTGGACATCCTGAAGTATATATTTTAATTTTACCAGGGTTTGGAATAATTTCCCATATTCTTAGAAATTTTACCACAAAGCCTGCTTTTGGTACTTTAGGGATAATTTATGCAATAGTATCTATTGGGATTTTGGGATTTATTGTATGAGCTCATCATATATTTACTGTTGGAATGGATGTAGATACTCGAGCTTATTTTACGGCTGCAACTATAATTATTGCAGTTCCTACAGGAATTAAAGTTTTTAGTTGATTAATAACTTTATATGGAAGACGTTGTGAATATAGTGCTTCTATATATTGAGTACTAGGATTTATTTTTCTTTTTACTATAGGAGGATTAACTGGTATTGTACTATCTAATTCTTCTTTGGATATTATATTACATGATACTTATTATGTAGTAGCTCATTTTCATTATGTTCTTTCTATAGGTGCAGTGTTTGCTTTATTTGCTGGTTT
>SD2
CAATTTTTTCTCTTCATTTAGCTGGGATATCATCAATTTTAGGGGCAATTAATTTTATTACTACAATTTTCAATATACGGGCACCAGGAATTAATATAGAACGATTATCTTTATTTGTATGATCTGTACTAATTACTGCTTTTTTATTACTTTTATCATTACCTGTTTTAGCAGGAGCAATTACAATGCTTTTAACAGATCGAAATTTTAATACCAGATTTTTTGACCCAGCAGGTGGAGGTGACCCTATTTTATATCAGCATTTATTTTGATTTTTTGGACATCCTGAAGTATATATTTTAATTTTACCAGGGTTTGGAATAATTTCCCATATTCTTAGAAATTTTACCACAAAGCCTGCTTTTGGTACTTTAGGGATAATTTATGCAATAGTATCTATTGGGATTTTGGGATTTATTGTATGAGCTCATCATATATTTACTGTTGGAATGGATGTAGATACTCGAGCTTATTTTACGGCTGCAACTATAATTATTGCAGTTCCTACAGGAATTAAAGTTTTTAGTTGATTAATAACTTTATATGGAAGACGTTGTGAATATAGTGCTTCTATATATTGAGTACTAGGATTTATTTTTCTTTTTACTATAGGAGGATTAACTGGTATTGTACTATCTAATTCTTCTTTGGATATTATATTACATGATACTTATTATGTAGTAGCTCATTTTCATTATGTTCTTTCTATAGGTGCAGTGTTTGCTTTATTTGCTGGTTT
>SD3
CAATTTTTTCTCTTCATTTAGCTGGGATATCATCAATTTTAGGGGCAATTAATTTTATTACTACAATTTTCAATATACGGGCACCAGGAATTAATATAGAACGATTATCTTTATTTGTATGATCTGTACTAATTACTGCTTTTTTATTACTTTTATCATTACCTGTTTTAGCAGGAGCAATTACAATGCTTTTAACAGATCGAAATTTTAATACCAGATTTTTTGACCCAGCAGGTGGAGGTGACCCTATTTTATATCAGCATTTATTTTGATTTTTTGGACATCCTGAAGTATATATTTTAATTTTACCAGGGTTTGGAATAATTTCCCATATTCTTAGAAATTTTACCACAAAGCCTGCTTTTGGTACTTTAGGGATAATTTATGCAATAGTATCTATTGGGATTTTGGGATTTATTGTATGAGCTCATCATATATTTACTGTTGGAATGGATGTAGATACTCGAGCTTATTTTACGGCTGCAACTATAATTATTGCAGTTCCTACAGGAATTAAAGTTTTTAGTTGATTAATAACTTTATATGGAAGACGTTGTGAATATAGTGCTTCTATATATTGAGTACTAGGATTTATTTTTCTTTTTACTATAGGAGGATTAACTGGTATTGTACTATCTAATTCTTCTTTGGATATTATATTACATGATACTTATTATGTAGTAGCTCATTTTCATTATGTTCTTTCTATAGGTGCAGTGTTTGCTTTATTTGCTGGTTT
>SD4
CAATTTTTTCTCTTCATTTAGCTGGGATATCATCAATTTTAGGGGCAATTAATTTTATTACTACAATTTTCAATATACGGGCACCAGGAATTACTATAGAACGATTATCTTTATTCGTATGATCTGTACTAATTACTGCTTTTTTATTACTTTTATCATTACCTGTTTTAGCAGGAGCAATTACAATGCTTTTAACAGATCGAAATTTTAATACCAGATTTTTTGACCCAGCAGGTGGAGGTGACCCTATTTTATATCAGCATTTATTTTGATTTTTTGGACATCCTGAAGTATATATTTTAATTTTACCAGGGTTTGGAATAATTTCCCATATTCTTAGAAATTTTACTACAAAACCTGCTTTTGGTACTTTAGGAATAATTTATGCAATAGTATCTATTGGGATTTTAGGATTTATTGTATGAGCTCATCATATATTTACTGTTGGAATGGATGTAGATACTCGAGCTTATTTTACGGCTGCAACTATAATTATTGCAGTTCCTACAGGAATTAAAGTTTTTAGTTGATTAATAACTTTATATGGAAGACGTTGTGAATATAGTGCTTCTATATATTGAGTACTAGGATTTATTTTTCTTTTTACTATAGGAGGATTAACTGGTATTGTACTATCTAATTCTTCTTTAGATATTATACTACATGATACTTACTATGTAGTAGCTCATTTTCATTATGTTCTTTCTATAGGTGCAGTGTTTGCTTTATTTGCTGGTTT
>SDS1F
CAATTTTTTCTCTTCATTTAGCTGGGATATCATCAATTTTAGGGGCAATTAATTTTATTACTACAATTTTCAATATACGGGCACCAGGAATTAATATAGAACGATTATCTTTATTTGTATGATCTGTACTAATTACTGCTTTTTTATTACTTTTATCATTACCTGTTTTAGCAGGAGCAATTACAATGCTTTTAACAGATCGAAATTTTAATACCAGATTTTTTGACCCAGCAGGTGGAGGTGACCCTATTTTATATCAGCATTTATTTTGATTTTTTGGACATCCTGAAGTATATATTTTAATTTTACCAGGGTTTGGAATAATTTCCCATATTCTTAGAAATTTTACCACAAAGCCTGCTTTTGGTACTTTAGGGATAATTTATGCAATAGTATCTATTGGGATTTTGGGATTTATTGTATGAGCTCATCATATATTTACTGTTGGAATGGATGTAGATACTCGAGCTTATTTTACGGCTGCAACTATAATTATTGCAGTTCCTACAGGAATTAAAGTTTTTAGTTGATTAATAACTTTATATGGAAGACGTTGTGAATATAGTGCTTCTATATATTGAGTACTAGGATTTATTTTTCTTTTTACTATAGGAGGATTAACTGGTATTGTACTATCTAATTCTTCTTTGGATATTATATTACATGATACTTATTATGTAGTAGCTCATTTTCATTATGTTCTTTCTATAGGTGCAGTGTTTGCTTTATTTGCTGGTTT
>SDS2F
CAATTTTTTCTCTTCATTTAGCTGGGATATCATCAATTTTAGGGGCAATTAATTTTATTACTACAATTTTCAATATACGGGCACCAGGAATTACTATAGAACGATTATCTTTATTCGTATGATCTGTACTAATTACTGCTTTTTTATTACTTTTATCATTACCTGTTTTAGCAGGAGCAATTACAATGCTTTTAACAGATCGAAATTTTAATACCAGATTTTTTGACCCAGCAGGTGGAGGTGACCCTATTTTATATCAGCATTTATTTTGATTTTTTGGACATCCTGAAGTATATATTTTAATTTTACCAGGGTTTGGAATAATTTCCCATATTCTTAGAAATTTTACTACAAAACCTGCTTTTGGTACTTTAGGAATAATTTATGCAATAGTATCTATTGGGATTTTAGGATTTATTGTATGAGCTCATCATATATTTACTGTTGGAATGGATGTAGATACTCGAGCTTATTTTACGGCTGCAACTATAATTATTGCAGTTCCTACAGGAATTAAAGTTTTTAGTTGATTAATAACTTTATATGGAAGACGTTGTGAATATAGTGCTTCTATATATTGAGTACTAGGATTTATTTTTCTTTTTACTATAGGAGGATTAACTGGTATTGTACTATCTAATTCTTCTTTAGATATTATACTACATGATACTTACTATGTAGTAGCTCATTTTCATTATGTTCTTTCTATAGGTGCAGTGTTTGCTTTATTTGCTGGTTT
>SDS3F
CAATTTTTTCTCTTCATTTAGCTGGGATATCATCAATTTTAGGGGCAATTAATTTTATTACTACAATTTTCAATATACGGGCACCAGGAATTACTATAGAACGATTATCTTTATTCGTATGATCTGTACTAATTACTGCTTTTTTATTACTTTTATCATTACCTGTTTTAGCAGGAGCAATTACAATGCTTTTAACAGATCGAAATTTTAATACCAGATTTTTTGACCCAGCAGGTGGAGGTGACCCTATTTTATATCAGCATTTATTTTGATTTTTTGGACATCCTGAAGTATATATTTTAATTTTACCAGGGTTTGGAATAATTTCCCATATTCTTAGAAATTTTACTACAAAACCTGCTTTTGGTACTTTAGGAATAATTTATGCAATAGTATCTATTGGGATTTTAGGATTTATTGTATGAGCTCATCATATATTTACTGTTGGAATGGATGTAGATACTCGAGCTTATTTTACGGCTGCAACTATAATTATTGCAGTTCCTACAGGAATTAAAGTTTTTAGTTGATTAATAACTTTATATGGAAGACGTTGTGAATATAGTGCTTCTATATATTGAGTACTAGGATTTATTTTTCTTTTTACTATAGGAGGATTAACTGGTATTGTACTATCTAATTCTTCTTTAGATATTATACTACATGATACTTACTATGTAGTAGCTCATTTTCATTATGTTCTTTCTATAGGTGCAGTGTTTGCTTTATTTGCTGGTTT
>SDS4F
CAATTTTTTCTCTTCATTTAGCTGGGATATCATCAATTTTAGGGGCAATTAATTTTATTACTACAATTTTCAATATACGGGCACCAGGAATTAATATAGAACGATTATCTTTATTTGTATGATCTGTACTAATTACTGCTTTTTTATTACTTTTATCATTACCTGTTTTAGCAGGAGCAATTACAATGCTTTTAACAGATCGAAATTTTAATACCACATTTTTTGACCCAGCAGGTGGAGGTGACCCTATTTTATATCAGCATTTATTTTGATTTTTTGGACATCCTGAATTATATATTTTAATTTTACCAGGGTTTGGAATAATTTCCCATATTCTTAGAAATTTTACCACAAAGCCTGCTTTTGGTACTTTAGGGATAATTTATGCAATAGTATCTATTGGGATTTTGGGATTTATTGTATGAGCTCATCATATATTTACTGTTGGAATGGATGTAGATACTCGAGCTTATTTTACGGCTGCAACTATAATTATTGCAGTTCCTACAGGAATTAAAGTTTTTAGTTGATTAATAACTTTATATGGAAGACGTTGTGAATATAGTGCTTCTATATATTGAGTACTAGGATTTATTTTTCTTTTTACTATAGGAGGATTAACTGGTATTGTACTATCTAATTCTTCTTTGGATATTATATTACATGATACTTATTATGTAGTAGCTCATTTTCATTATGTTCTTTCTATAGGTGCAGTGTTTGCTTTATTTGCTGGTTT
>SDS5F
CAATTTTTTCTCTTCATTTAGCTGGGATATCATCAATTTTAGGGGCAATTAATTTTATTACTACAATTTTCAATATACGGGCACCAGGAATTACTATAGAACGATTATCTTTATTCGTATGATCTGTACTAATTACTGCTTTTTTATTACTTTTATCATTACCTGTTTTAGCAGGAGCAATTACAATGCTTTTAACAGATCGAAATTTTAATACCAGATTTTTTGACCCAGCAGGTGGAGGTGACCCTATTTTATATCAGCATTTATTTTGATTTTTTGGACATCCTGAAGTATATATTTTAATTTTACCAGGGTTTGGAATAATTTCCCATATTCTTAGAAATTTTACTACAAAACCTGCTTTTGGTACTTTAGGAATAATTTATGCAATAGTATCTATTGGGATTTTAGGATTTATTGTATGAGCTCATCATATATTTACTGTTGGAATGGATGTAGATACTCGAGCTTATTTTACGGCTGCAACTATAATTATTGCAGTTCCTACAGGAATTAAAGTTTTTAGTTGATTAATAACTTTATATGGAAGACGTTGTGAATATAGTGCTTCTATATATTGAGTACTAGGATTTATTTTTCTTTTTACTATAGGAGGATTAACTGGTATTGTACTATCTAATTCTTCTTTAGATATTATACTACATGATACTTACTATGTAGTAGCTCATTTTCATTATGTTCTTTCTATAGGTGCAGTGTTTGCTTTATTTGCTGGTTT
>SDS6F
CAATTTTTTCTCTTCATTTAGCTGGGATATCATCAATTTTAGGGGCAATTAATTTTATTACTACAATTTTCAATATACGGGCACCAGGAATTAATATAGAACGATTATCTTTATTTGTATGATCTGTACTAATTACTGCTTTTTTATTACTTTTATCATTACCTGTTTTAGCAGGAGCAATTACAATGCTTTTAACAGATCGAAATTATATTACCAGATTTTTTGACCCGGCAGGTGGAGGTGACCCTATTTTATATCTTCATTTATTTTGATTTTTTGGACATCCTGAATTATATTTTTTAATTTTACCAGGGTTTGGAATAATTTCCCATATTCTTAAAAATTTTACCACAAAGCCTGCTTTTGGTACTTTATGGATAATTTATGCAATAGTATCTATTGGGATTTTGGGATTTATTGTATGAGCTCATCATATATTTACTGTTGGAATGGATGTAGATACTCGAGCTTATTTTACGGCTGCAACTATAATTATTGCAGTTCCTACAGGAATTAAAGTTTTTAGTTGATTAATAACTTTATATGGAAGACGTTGTGAATATAGTGCTTCTATATATTGAGTACTAGGATTTATTTTTCTTTTTACTATAGGAGGATTAACTGGTATTGTACTATCTAATTCTTCTTTGGATATTATATTACATGATACTTATTATGTAGTTGCTCATTTTCATTATGTTCTTTCTATAGGTGCAGTGTTTGCTTTATTTGCTGGTTT
>SDS7F
CAATTTTTTCTCTTCATTTAGCTGGGATATCATCAATTTTAGGGGCAATTAATTTTATTACTACAATTTTCAATATACGGGCACCAGGAATTAATATAGAACGATTATCTTTATTTGTATGATCTGTACTAATTACTGCTTTTTTATTACTTTTATCATTACCTGTTTTAGCAGGAGCAATTACAATGCTTTTAACAGATCGAAATTTTAATACCAGATTTTTTGACCCAGCAGGTGGAGGTGACCCTATTTTATATCAGCATTTATTTTGATTTTTTGGACATCCTGAAGTATATATTTTAATTTTACCAGGGTTTGGAATAATTTCCCATATTCTTAGAAATTTTACCACAAAGCCTGCTTTTGGTACTTTAGGGATAATTTATGCAATAGTATCTATTGGGATTTTGGGATTTATTGTATGAGCTCATCATATATTTACTGTTGGAATGGATGTAGATACTCGAGCTTATTTTACGGCTGCAACTATAATTATTGCAGTTCCTACAGGAATTAAAGTTTTTAGTTGATTAATAACTTTATATGGAAGACGTTGTGAATATAGTGCTTCTATATATTGAGTACTAGGATTTATTTTTCTTTTTACTATAGGAGGATTAACTGGTATTGTACTATCTAATTCTTCTTTGGATATTATATTACATGATACTTATTATGTAGTAGCTCATTTTCATTATGTTCTTTCTATAGGTGCAGTGTTTGCTTTATTTGCTGGTTT
>SDS8F
CAATTTTTTCTCTTCATTTAGCTGGGATATCATCAATTTTAGGGGCAATTAATTTTATTACTACAATTTTCAATATACGGGCACCAGGAATTAATATAGAACGATTATCTTTATTTGTATGATCTGTACTAATTACTGCTTTTTTATTACTTTTATCATTACCTGTTTTAGCAGGAGCAATTACAATGCTTTTAACAGATCGAAATTTTATTACCACATTTTTTGACCCGGCAGGTGGAGGTGACCCTATTTTATATCATCATTTATTTTGATTTTTTGGACATCCTGAATTATATATTTTAATTTTACCAGGGTTTGGAATAATTTCCCATATTCTTAAAAATTTTACCACAAAGCCTGCTTTTGGTACTTTATGGATAATTTATGCAATAGTATCTATTGGGATTTTGGGATTTATTGTATGAGCTCATCATATATTTACTGTTGGAATGGATGTAGATACTCGAGCTTATTTTACGGCTGCAACTATAATTATTGCAGTTCCTACAGGAATTAAAGTTTTTAGTTGATTAATAACTTTATATGGAAGACGTTGTGAATATAGTGCTTCTATATATTGAGTACTAGGATTTATTTTTCTTTTTACTATAGGAGGATTAACTGGTATTGTACTATCTAATTCTTCTTTGGATATTATATTACATGATACTTATTATGTAGTAGCTCATTTTCATTATGTTCTTTCTATAGGTGCAGTGTTTGCTTTATTTGCTGGTTT
>SDS9F
CAATTTTTTCTCTTCATTTAGCTGGGATATCATCAATTTTAGGGGCAATTAATTTTATTACTACAATTTTCAATATACGGGCACCAGGAATTACTATAGAACGATTATCTTTATTCGTATGATCTGTACTAATTACTGCTTTTTTATTACTTTTATCATTACCTGTTTTAGCAGGAGCAATTACAATGCTTTTAACAGATCGAAATTTTAATACCAGATTTTTTGACCCAGCAGGTGGAGGTGACCCTATTTTATATCAGCATTTATTTTGATTTTTTGGACATCCTGAAGTATATATTTTAATTTTACCAGGGTTTGGAATAATTTCCCATATTCTTAGAAATTTTACTACAAAACCTGCTTTTGGTACTTTAGGAATAATTTATGCAATAGTATCTATTGGGATTTTAGGATTTATTGTATGAGCTCATCATATATTTACTGTTGGAATGGATGTAGATACTCGAGCTTATTTTACGGCTGCAACTATAATTATTGCAGTTCCTACAGGAATTAAAGTTTTTAGTTGATTAATAACTTTATATGGAAGACGTTGTGAATATAGTGCTTCTATATATTGAGTACTAGGATTTATTTTTCTTTTTACTATAGGAGGATTAACTGGTATTGTACTATCTAATTCTTCTTTAGATATTATACTACATGATACTTACTATGTAGTAGCTCATTTTCATTATGTTCTTTCTATAGGTGCAGTGTTTGCTTTATTTGCTGGTTT
>SDS10F
CAATTTTTTCTCTTCATTTAGCTGGGATATCATCAATTTTAGGGGCAATTAATTTTATTACTACAATTTTCAATATACGGGCACCAGGAATTACTATAGAACGATTATCTTTATTCGTATGATCTGTACTAATTACTGCTTTTTTATTACTTTTATCATTACCTGTTTTAGCAGGAGCAATTACAATGCTTTTAACAGATCGAAATTTTAATACCAGATTTTTTGACCCAGCAGGTGGAGGTGACCCTATTTTATATCAGCATTTATTTTGATTTTTTGGACATCCTGAAGTATATATTTTAATTTTACCAGGGTTTGGAATAATTTCCCATATTCTTAGAAATTTTACTACAAAACCTGCTTTTGGTACTTTAGGAATAATTTATGCAATAGTATCTATTGGGATTTTAGGATTTATTGTATGAGCTCATCATATATTTACTGTTGGAATGGATGTAGATACTCGAGCTTATTTTACGGCTGCAACTATAATTATTGCAGTTCCTACAGGAATTAAAGTTTTTAGTTGATTAATAACTTTATATGGAAGACGTTGTGAATATAGTGCTTCTATATATTGAGTACTAGGATTTATTTTTCTTTTTACTATAGGAGGATTAACTGGTATTGTACTATCTAATTCTTCTTTAGATATTATACTACATGATACTTACTATGTAGTAGCTCATTTTCATTATGTTCTTTCTATAGGTGCAGTGTTTGCTTTATTTGCTGGTTT
>SDS11F
CAATTTTTTCTCTTCATTTAGCTGGGATATCATCAATTTTAGGGGCAATTAATTTTATTACTACAATTTTCAATATACGGGCACCAGGAATTAATATAGAACGATTATCTTTATTTGTATGATCTGTACTAATTACTGCTTTTTTATTACTTTTATCATTACCTGTTTTAGCAGGAGCAATTACAATGCTTTTAACAGATCGAAATTTTAATACCACATTTTTTGACCCGGCAGGTGGAGGTGACCCCATTTTATATCAGCATTTATTTTGATTTTTTGGACATCCTGAATTATATATTTTAATTTTACCAGGGTTTGTAATAATTTCCCATATTCTTAGAAATTTTACCACAAAGCCTGCTTTTGGTACTTTAGGGATAATTTATGCAATATTATCTATTGGGATTTTGGGATTTATTGTATGAGCTCATCATATATTTACTGTTGGAATGGATGTAGATACTCGAGCTTATTTTACGGCTGCAACTATAATTATTGCAGTTCCTACAGGAATTAAAGTTTTTAGTTGATTAATAACTTTATATGGAAGACGTTGTGAATATAGTGCTTCTATATATTGAGTACTAGGATTTATTTTTCTTTTTACTATAGGAGGATTAACTGGTATTGTACTATCTAATTCTTCTTTGGATATTATATTACATGATACTTATTATGTCATAGCTCATTTTCATTATGTTCTTTCTATAGGTGCAGTGTTTGCTTTATTTGCTGGTTT
>SDS12F
CAATTTTTTCTCTTCATTTAGCTGGGATATCATCAATTTTAGGGGCAATTAATTTTATTACTACAATTTTCAATATACGGGCACCAGGAATTAATATAGAACGATTATCTTTATTTGTATGATCTGTACTAATTACTGCTTTTTTATTACTTTTATCATTACCTGTTTTAGCAGGAGCAATTACAATGCTTTTAACAGATCGAAATTTTAATACCACATTTTTTGACCCGGCAGGTGGAGGTGACCCTATTTTATATCATCATTTATTTTGATTTTTTGGACATCCTGAATTATATTTTTTAATTTTACCAGGGTTTGGAATAATTTCCCATATTCTTAGAAATTTTACCACAAAGCCTGCTTTTGGTACTTTAGGGATAATTTATGCAATAGTATCTATTGGGATTTTGGGATTTATTGTATGAGCTCATCATATATTTACTGTTGGAATGGATGTAGATACTCGAGCTTATTTTACGGCTGCAACTATAATTATTGCAGTTCCTACAGGAATTAAAGTTTTTAGTTGATTAATAACTTTATATGGAAGACGTTGTGAATATAGTGCTTCTATATATTGAGTACTAGGATTTATTTTTCTTTTTACTATAGGAGGATTAACTGGTATTGTACTATCTAATTCTTCTTTGGATATTATATTACATGATACTTATTATGTAGTAGCTCATTTTCATTATGTTCTTTCTATAGGTGCAGTGTTTGCTTTATTTGCTGGTTT
>SD15R
CAATTTTTTCTCTTCATTTAGCTGGGATATCATCAATTTTAGGGGCAATTAATTTTATTACTACAATTTTCAATATACGGGCACCAGGAATTAATATAGAACGATTATCTTTATTTGTATGATCTGTACTAATTACTGCTTTTTTATTACTTTTATCATTACCTGTTTTAGCAGGAGCAATTACAATGCTTTTAACAGATCGAAATTTTAATACCAGATTTTTTGACCCAGCAGGTGGAGGTGACCCTATTTTATATCAGCATTTATTTTGATTTTTTGGACATCCTGAAGTATATATTTTAATTTTACCAGGGTTTGGAATAATTTCCCATATTCTTAGAAATTTTACCACAAAGCCTGCTTTTGGTACTTTAGGAATAATTTATGCAATAGTATCTATTGGGATTTTGGGATTTATTGTATGAGCTCATCATATATTTACTGTTGGAATGGATGTAGATACTCGAGCTTATTTTACGGCTGCAACTATAATTATTGCAGTTCCTACAGGAATTAAAGTTTTTAGTTGATTAATAACTTTATATGGAAGACGTTGTGAATATAGTGCTTCTATATATTGAGTACTAGGATTTATTTTTCTTTTTACTATAGGAGGATTAACTGGTATTGTACTATCTAATTCTTCTTTGGATATTATATTACATGATACTTATTATGTAGTAGCTCATTTTCATTATGTTCTTTCTATAGGTGCAGTGTTTGCTTTATTTGCTGGTTT
>SD17R
CAATTTTTTCTCTTCATTTAGCTGGGATATCATCAATTTTAGGGGCAATTAATTTTATTACTACAATTTTCAATATACGGGCACCAGGAATTAATATAGAACGATTATCTTTATTTGTATGATCTGTACTAATTACTGCTTTTTTATTACTTTTATCATTACCTGTTTTAGCAGGAGCAATTACAATGCTTTTAACAGATCGAAATTTTAATACCAGATTTTTTGACCCAGCAGGTGGAGGTGACCCTATTTTATATCAGCATTTATTTTGATTTTTTGGACATCCTGAAGTATATATTTTAATTTTACCAGGGTTTGGAATAATTTCCCATATTCTTAGAAATTTTACCACAAAGCCTGCTTTTGGTACTTTAGGGATAATTTATGCAATAGTATCTATTGGGATTTTGGGATTTATTGTATGAGCTCATCATATATTTACTGTTGGAATGGATGTAGATACTCGAGCTTATTTTACGGCTGCAACTATAATTATTGCAGTTCCTACAGGAATTAAAGTTTTTAGTTGATTAATAACTTTATATGGAAGACGTTGTGAATATAGTGCTTCTATATATTGAGTACTAGGATTTATTTTTCTTTTTACTATAGGAGGATTAACTGGTATTGTACTATCTAATTCTTCTTTGGATATTATATTACATGATACTTATTATGTACTAGCTCATCTTCATTATGTTCTTTCTATAGGTGCAGTGTTTGCTTTATTTGCTGGTTT
>SD28R
CAATTTTTTCTCTTCATTTAGCTGGGATATCATCAATTTTAGGGGCAATTAATTTTATTACTACAATTTTCAATATACGGGCACCAGGAATTAATATAGAACGATTATCTTTATTTGTATGATCTGTACTAATTACTGCTTTTTTATTACTTTTATCATTACCTGTTTTAGCAGGAGCAATTACAATGCTTTTAACAGATCGAAATTTTAATACCAGATTTTTTGACCCAGCAGGTGGAGGTGACCCTATTTTATATCAGCATTTATTTTGATTTTTTGGACATCCTGAAGTATATATTTTAATTTTACCAGGGTTTGGAATAATTTCCCATATTCTTAGAAATTTTACCACAAAGCCTGCTTTTGGTACTTTAGGGATAATTTATGCAATAGTATCTATTGGGATTTTGGGATTTATTGTATGAGCTCATCATATATTTACTGTTGGAATGGATGTAGATACTCGAGCTTATTTTACGGCTGCAACTATAATTATTGCAGTTCCTACAGGAATTAAAGTTTTTAGTTGATTAATAACTTTATATGGAAGACGTTGTGAATATAGTGCTTCTATATATTGAGTACTAGGATTTATTTTTCTTTTTACTATAGGAGGATTAACTGGTATTGTACTATCTAATTCTTCTTTGGATATTATATTACATGATACTTATTATGTAGTAGCTCATCTTCATTATGTTCTTTCTATAGGTGCAGTGTTTGCTTTATTTGCTGGTTT
>SD29R
CAATTTTTTCTCTTCATTTAGCTGGGATATCATCAATTTTAGGGGCAATTAATTTTATTACTACAATTTTCAATATACGGGCACCAGGAATTAATATAGAACGATTATCTTTATTTGTATGATCTGTACTAATTACTGCTTTTTTATTACTTTTATCATTACCTGTTTTAGCAGGAGCAATTACAATGCTTTTAACAGATCGAAATTTTAATACCAGATTTTTTGACCCAGCAGGTGGAGGTGACCCTATTTTATATCAGCATTTATTTTGATTTTTTGGACATCCTGAAGTATATATTTTAATTTTACCAGGGTTTGGAATAATTTCCCATATTCTTAGAAATTTTACCACAAAGCCTGCTTTTGGTACTTTAGGGATAATTTATGCAATAGTATCTATTGGGATTTTGGGATTTATTGTATGAGCTCATCATATATTTACTGTTGGAATGGATGTAGATACTCGAGCTTATTTTACGGCTGCAACTATAATTATTGCAGTTCCTACAGGAATTAAAGTTTTTAGTTGATTAATAACTTTATATGGAAGACGTTGTGAATATAGTGCTTCTATATATTGAGTACTAGGATTTATTTTTCTTTTTACTATAGGAGGATTAACTGGTATTGTACTATCTAATTCTTCTTTGGATATTATATTACATGATACTTATTATGTACTAGCTCATCTTCATTATGTTCTTTCTATAGGTGCAGTGTTTGCTTTATTTGCTGGTTT
>SD20R
CAATTTTTTCTCTTCATTTAGCTGGGATATCATCAATTTTAGGGGCAATTAATTTTATTACTACAATTTTCAATATACGGGCACCAGGAATTACTATAGAACGATTATCTTTATTCGTATGATCTGTACTAATTACTGCTTTTTTATTACTTTTATCATTACCTGTTTTAGCAGGAGCAATTACAATGCTTTTAACAGATCGAAATTTTAATACCAGATTTTTTGACCCAGCAGGTGGAGGTGACCCTATTTTATATCAGCATTTATTTTGATTTTTTGGACATCCTGAAGTATATATTTTAATTTTACCAGGGTTTGGAATAATTTCCCATATTCTTAGAAATTTTACTACAAAACCTGCTTTTGGTACTTTAGGAATAATTTATGCAATAGTATCTATTGGGATTTTAGGATTTATTGTATGAGCTCATCATATATTTACTGTTGGAATGGATGTAGATACTCGAGCTTATTTTACGGCTGCAACTATAATTATTGCAGTTCCTACAGGAATTAAAGTTTTTAGTTGATTAATAACTTTATATGGAAGACGTTGTGAATATAGTGCTTCTATATATTGAGTACTAGGATTTATTTTTCTTTTTACTATAGGAGGATTAACTGGTATTGTACTATCTAATTCTTCTTTAGATATTATACTACATGATACTTACTATGTAGTAGCTCATTTTCATTATGTTCTTTCTATAGGTGCAGTGTTTGCTTTATTTGCTGGTTT
>SD21R
CAATTTTTTCTCTTCATTTAGCTGGGATATCATCAATTTTAGGGGCAATTAATTTTATTACTACAATTTTCAATATACGGGCACCAGGAATTAATATAGAACGATTATCTTTATTTGTATGATCTGTACTAATTACTGCTTTTTTATTACTTTTATCATTACCTGTTTTAGCAGGAGCAATTACAATGCTTTTAACAGATCGAAATTTTAATACCAGATTTTTTGACCCAGCAGGTGGAGGTGACCCTATTTTATATCAGCATTTATTTTGATTTTTTGGACATCCTGAAGTATATATTTTAATTTTACCAGGGTTTGGAATAATTTCCCATATTCTTAGAAATTTTACCACAAAGCCTGCTTTTGGTACTTTAGGGATAATTTATGCAATAGTATCTATTGGGATTTTGGGATTTATTGTATGAGCTCATCATATATTTACTGTTGGAATGGATGTAGATACTCGAGCTTATTTTACGGCTGCAACTATAATTATTGCAGTTCCTACAGGAATTAAAGTTTTTAGTTGATTAATAACTTTATATGGAAGACGTTGTGAATATAGTGCTTCTATATATTGAGTACTAGGATTTATTTTTCTTTTTACTATAGGAGGATTAACTGGTATTGTACTATCTAATTCTTCTTTGGATATTATATTACATGATACTTATTATGTAGTAGCTCATTTTCATTATGTTCTTTCTATAGGTGCAGTGTTTGCTTTATTTGCTGGTTT
>SD22R
CAATTTTTTCTCTTCATTTAGCTGGGATATCATCAATTTTAGGGGCAATTAATTTTATTACTACAATTTTCAATATACGGGCACCAGGAATTACTATAGAACGATTATCTTTATTCGTATGATCTGTACTAATTACTGCTTTTTTATTACTTTTATCATTACCTGTTTTAGCAGGAGCAATTACAATGCTTTTAACAGATCGAAATTTTAATACCAGATTTTTTGACCCAGCAGGTGGAGGTGACCCTATTTTATATCAGCATTTATTTTGATTTTTTGGACATCCTGAAGTATATATTTTAATTTTACCAGGGTTTGGAATAATTTCCCATATTCTTAGAAATTTTACTACAAAACCTGCTTTTGGTACTTTAGGAATAATTTATGCAATAGTATCTATTGGGATTTTAGGATTTATTGTATGAGCTCATCATATATTTACTGTTGGAATGGATGTAGATACTCGAGCTTATTTTACGGCTGCAACTATAATTATTGCAGTTCCTACAGGAATTAAAGTTTTTAGTTGATTAATAACTTTATATGGAAGACGTTGTGAATATAGTGCTTCTATATATTGAGTACTAGGATTTATTTTTCTTTTTACTATAGGAGGATTAACTGGTATTGTACTATCTAATTCTTCTTTAGATATTATACTACATGATACTTACTATGTAGTAGCTCATTTTCATTATGTTCTTTCTATAGGTGCAGTGTTTGCTTTATTTGCTGGTTT
>SD23R
CAATTTTTTCTCTTCATTTAGCTGGGATATCATCAATTTTAGGGGCAATTAATTTTATTACTACAATTTTCAATATACGGGCACCAGGAATTACTATAGAACGATTATCTTTATTCGTATGATCTGTACTAATTACTGCTTTTTTATTACTTTTATCATTACCTGTTTTAGCAGGAGCAATTACAATGCTTTTAACAGATCGAAATTTTAATACCAGATTTTTTGACCCAGCAGGTGGAGGTGACCCTATTTTATATCAGCATTTATTTTGATTTTTTGGACATCCTGAAGTATATATTTTAATTTTACCAGGGTTTGGAATAATTTCCCATATTCTTAGAAATTTTACTACAAAACCTGCTTTTGGTACTTTAGGAATAATTTATGCAATAGTATCTATTGGGATTTTAGGATTTATTGTATGAGCTCATCATATATTTACTGTTGGAATGGATGTAGATACTCGAGCTTATTTTACGGCTGCAACTATAATTATTGCAGTTCCTACAGGAATTAAAGTTTTTAGTTGATTAATAACTTTATATGGAAGACGTTGTGAATATAGTGCTTCTATATATTGAGTACTAGGATTTATTTTTCTTTTTACTATAGGAGGATTAACTGGTATTGTACTATCTAATTCTTCTTTAGATATTATACTACATGATACTTACTATGTAGTAGCTCATTTTCATTATGTTCTTTCTATAGGTGCAGTGTTTGCTTTATTTGCTGGTTT
>SD24R
CAATTTTTTCTCTTCATTTAGCTGGGATATCATCAATTTTAGGGGCAATTAATTTTATTACTACAATTTTCAATATACGGGCACCAGGAATTAATATAGAACGATTATCTTTATTTGTATGATCTGTACTAATTACTGCTTTTTTATTACTTTTATCATTACCTGTTTTAGCAGGAGCAATTACAATGCTTTTAACAGATCGAAATTTTAATACCAGATTTTTTGACCCAGCAGGTGGAGGTGACCCTATTTTATATCAGCATTTATTTTGATTTTTTGGACATCCTGAAGTATATATTTTAATTTTACCAGGGTTTGGAATAATTTCCCATATTCTTAGAAATTTTACCACAAAGCCTGCTTTTGGTACTTTAGGGATAATTTATGCAATAGTATCTATTGGGATTTTGGGATTTATTGTATGAGCTCATCATATATTTACTGTTGGAATGGATGTAGATACTCGAGCTTATTTTACGGCTGCAACTATAATTATTGCAGTTCCTACAGGAATTAAAGTTTTTAGTTGATTAATAACTTTATATGGAAGACGTTGTGAATATAGTGCTTCTATATATTGAGTACTAGGATTTATTTTTCTTTTTACTATAGGAGGATTAACTGGTATTGTACTATCTAATTCTTCTTTGGATATTATATTACATGATACTTATTATGTAGTAGCTCATTTTCATTATGTTCTTTCTATAGGTGCAGTGTTTGCTTTATTTGCTGGTTT
>SD25R
CAATTTTTTCTCTTCATTTAGCTGGGATATCATCAATTTTAGGGGCAATTAATTTTATTACTACAATTTTCAATATACGGGCACCAGGAATTACTATAGAACGATTATCTTTATTCGTATGATCTGTACTAATTACTGCTTTTTTATTACTTTTATCATTACCTGTTTTAGCAGGAGCAATTACAATGCTTTTAACAGATCGAAATTTTAATACCAGATTTTTTGACCCAGCAGGTGGAGGTGACCCTATTTTATATCAGCATTTATTTTGATTTTTTGGACATCCTGAAGTATATATTTTAATTTTACCAGGGTTTGGAATAATTTCCCATATTCTTAGAAATTTTACTACAAAACCTGCTTTTGGTACTTTAGGAATAATTTATGCAATAGTATCTATTGGGATTTTAGGATTTATTGTATGAGCTCATCATATATTTACTGTTGGAATGGATGTAGATACTCGAGCTTATTTTACGGCTGCAACTATAATTATTGCAGTTCCTACAGGAATTAAAGTTTTTAGTTGATTAATAACTTTATATGGAAGACGTTGTGAATATAGTGCTTCTATATATTGAGTACTAGGATTTATTTTTCTTTTTACTATAGGAGGATTAACTGGTATTGTACTATCTAATTCTTCTTTAGATATTATACTACATGATACTTACTATGTAGTAGCTCATTTTCATTATGTTCTTTCTATAGGTGCAGTGTTTGCTTTATTTGCTGGTTT
>SD26R
CAATTTTTTCTCTTCATTTAGCTGGGATATCATCAATATTAGGGGCAATTAATTTTATTACTACAATTTTCAATATACGGGCACCAGGAATTAATATAGAACGATTATCTTTATTTGTATGATCTGTACTAATTACTGCTTTTTTATTACTTTTATCATTACCTGTTTTAGCAGGAGCAATTACAATGCTTTTAACAGATCGAAATTTTAATACCAGATTTTTTGACCCAGCAGGTGGAGGTGACCCTATTTTATATCAGCATTTATTTTGATTTTTTGGACATCCTGAAGTATATATTTTAATTTTACCAGGGTTTGGAATAATTTCCCATATTCTTAGAAATTTTACCACAAAACCTGCTTTTGGTACTTTAGGGATAATTTATGCAATAGTATCTATTGGGATTTTGGGATTTATTGTATGAGCTCATCATATATTTACTGTTGGAATGGATGTAGATACTCGAGCTTATTTTACGGCTGCAACTATAATTATTGCAGTTCCTACAGGAATTAAAGTTTTTAGTTGATTAATAACTTTATATGGAAGACGTTGTGAATATAGTGCTTCTATATATTGAGTACTAGGATTTATTTTTCTTTTTACTATAGGAGGATTAACTGGTATTGTACTATCTAATTCTTCTTTGGATATTATATTACATGATACTTATTATGTAGTAGCTCATTTTCATTATGTTCTTTCTATAGGTGCAGTGTTTGCTTTATTTGCTGGTTT
>SD27R
CAATTTTTTCTCTTCATTTAGCTGGGATATCATCAATTTTAGGGGCAATTAATTTTATTACTACAATTTTCAATATACGGGCACCAGGAATTAATATAGAACGATTATCTTTATTTGTATGATCTGTACTAATTACTGCTTTTTTATTACTTTTATCATTACCTGTTTTAGCAGGAGCAATTACAATGCTTTTAACAGATCGAAATTTTAATACCAGATTTTTTGACCCAGCAGGTGGAGGTGACCCTATTTTATATCAGCATTTATTTTGATTTTTTGGACATCCTGAAGTATATATTTTAATTTTACCAGGGTTTGGAATAATTTCCCATATTCTTAGAAATTTTACCACAAAGCCTGCTTTTGGTACTTTAGGGATAATTTATGCAATAGTATCTATTGGGATTTTGGGATTTATTGTATGAGCTCATCATATATTTACTGTTGGAATGGATGTAGATACTCGAGCTTATTTTACGGCTGCAACTATAATTATTGCAGTTCCTACAGGAATTAAAGTTTTTAGTTGATTAATAACTTTATATGGAAGACGTTGTGAATATAGTGCTTCTATATATTGAGTACTAGGATTTATTTTTCTTTTTACTATAGGAGGATTAACTGGTATTGTACTATCTAATTCTTCTTTGGATATTATATTACATGATACTTATTATGTAGTAGCTCATTTTCATTATGTTCTTTCTATAGGTGCAGTGTTTGCTTTATTTGCTGGTTT
>SDS8R
CAATTTTTTCTCTTCATTTAGCTGGGATATCATCAATATTAGGGGCAATTAATTTTATTACTACAATTTTCAATATACGGGCACCAGGAATTAATATAGAACGATTATCTTTATTTGTATGATCTGTACTAATTACTGCTTTTTTATTACTTTTATCATTACCTGTTTTAGCAGGAGCAATTACAATGCTTTTAACAGATCGAAATTTTAATACCAGATTTTTTGACCCAGCAGGTGGAGGTGACCCTATTTTATATCAGCATTTATTTTGATTTTTTGGACATCCTGAAGTATATATTTTAATTTTACCAGGGTTTGGAATAATTTCCCATATTCTTAGAAATTTTACCACAAAGCCTGCTTTTGGTACTTTAGGGATAATTTATGCAATAGTATCTATTGGGATTTTGGGATTTATTGTATGAGCTCATCATATATTTACTGTTGGAATGGATGTAGATACTCGAGCTTATTTTACGGCTGCAACTATAATTATTGCAGTTCCTACAGGAATTAAAGTTTTTAGTTGATTAATAACTTTATATGGAAGACGTTGTGAATATAGTGCTTCTATATATTGAGTACTAGGATTTATTTTTCTTTTTACTATAGGAGGATTAACTGGTATTGTACTATCTAATTCTTCTTTGGATATTATATTACATGATACTTATTATGTAGTAGCTCATTTTCATTATGTTCTTTCTATAGGTGCAGTGTTTGCTTTATTTGCTGGTTT
>SDS9R
CAATTTTTTCTCTTCATTTAGCTGGGATATCATCAATTTTAGGGGCAATTAATTTTATTACTACAATTTTCAATATACGGGCACCAGGAATTACTATAGAACGATTATCTTTATTCGTATGATCTGTACTAATTACTGCTTTTTTATTACTTTTATCATTACCTGTTTTAGCAGGAGCAATTACAATGCTTTTAACAGATCGAAATTTTAATACCAGATTTTTTGACCCAGCAGGTGGAGGTGACCCTATTTTATATCAGCATTTATTTTGATTTTTTGGACATCCTGAAGTATATATTTTAATTTTACCAGGGTTTGGAATAATTTCCCATATTCTTAGAAATTTTACTACAAAACCTGCTTTTGGTACTTTAGGAATAATTTATGCAATAGTATCTATTGGGATTTTAGGATTTATTGTATGAGCTCATCATATATTTACTGTTGGAATGGATGTAGATACTCGAGCTTATTTTACGGCTGCAACTATAATTATTGCAGTTCCTACAGGAATTAAAGTTTTTAGTTGATTAATAACTTTATATGGAAGACGTTGTGAATATAGTGCTTCTATATATTGAGTACTAGGATTTATTTTTCTTTTTACTATAGGAGGATTAACTGGTATTGTACTATCTAATTCTTCTTTAGATATTATACTACATGATACTTACTATGTAGTAGCTCATTTTCATTATGTTCTTTCTATAGGTGCAGTGTTTGCTTTATTTGCTGGTTT
>SDS10R
CAATTTTTTCTCTTCATTTAGCTGGGATATCATCAATTTTAGGGGCAATTAATTTTATTACTACAATTTTCAATATACGGGCACCAGGAATTACTATAGAACGATTATCTTTATTCGTATGATCTGTACTAATTACTGCTTTTTTATTACTTTTATCATTACCTGTTTTAGCAGGAGCAATTACAATGCTTTTAACAGATCGAAATTTTAATACCAGATTTTTTGACCCAGCAGGTGGAGGTGACCCTATTTTATATCAGCATTTATTTTGATTTTTTGGACATCCTGAAGTATATATTTTAATTTTACCAGGGTTTGGAATAATTTCCCATATTCTTAGAAATTTTACTACAAAACCTGCTTTTGGTACTTTAGGAATAATTTATGCAATAGTATCTATTGGGATTTTAGGATTTATTGTATGAGCTCATCATATATTTACTGTTGGAATGGATGTAGATACTCGAGCTTATTTTACGGCTGCAACTATAATTATTGCAGTTCCTACAGGAATTAAAGTTTTTAGTTGATTAATAACTTTATATGGAAGACGTTGTGAATATAGTGCTTCTATATATTGAGTACTAGGATTTATTTTTCTTTTTACTATAGGAGGATTAACTGGTATTGTACTATCTAATTCTTCTTTAGATATTATACTACATGATACTTACTATGTAGTAGCTCATTTTCATTATGTTCTTTCTATAGGTGCAGTGTTTGCTTTATTTGCTGGTTT
>SDS11R
CAATTTTTTCTCTTCATTTAGCTGGGATATCATCAATATTAGGGGCAATTAATTTTATTACTACAATTTTCAATATACGGGCACCAGGAATTAATATAGAACGATTATCTTTATTTGTATGATCTGTACTAATTACTGCTTTTTTATTACTTTTATCATTACCTGTTTTAGCAGGAGCAATTACAATGCTTTTAACAGATCGAAATTTTAATACCAGATTTTTTGACCCAGCAGGTGGAGGTGACCCTATTTTATATCAGCATTTATTTTGATTTTTTGGACATCCTGAAGTATATATTTTAATTTTACCAGGGTTTGGAATAATTTCCCATATTCTTAGAAATTTTACCACAAAGCCTGCTTTTGGTACTTTAGGGATAATTTATGCAATAGTATCTATTGGGATTTTGGGATTTATTGTATGAGCTCATCATATATTTACTGTTGGAATGGATGTAGATACTCGAGCTTATTTTACGGCTGCAACTATAATTATTGCAGTTCCTACAGGAATTAAAGTTTTTAGTTGATTAATAACTTTATATGGAAGACGTTGTGAATATAGTGCTTCTATATATTGAGTACTAGGATTTATTTTTCTTTTTACTATAGGAGGATTAACTGGTATTGTACTATCTAATTCTTCTTTGGATATTATATTACATGATACTTATTATGTAGTAGCTCATTTTCATTATGTTCTTTCTATAGGTGCAGTGTTTGCTTTATTTGCTGGTTT
>SDS12R
CAATTTTTTCTCTTCATTTAGCTGGGATATCATCAATATTAGGGGCAATTAATTTTATTACTACAATTTTCAATATACGGGCACCAGGAATTAATATAGAACGATTATCTTTATTTGTATGATCTGTACTAATTACTGCTTTTTTATTACTTTTATCATTACCTGTTTTAGCAGGAGCAATTACAATGCTTTTAACAGATCGAAATTTTAATACCAGATTTTTTGACCCAGCAGGTGGAGGTGACCCTATTTTATATCAGCATTTATTTTGATTTTTTGGACATCCTGAAGTATATATTTTAATTTTACCAGGGTTTGGAATAATTTCCCATATTCTTAGAAATTTTACCACAAAGCCTGCTTTTGGTACTTTAGGGATAATTTATGCAATAGTATCTATTGGGATTTTGGGATTTATTGTATGAGCTCATCATATATTTACTGTTGGAATGGATGTAGATACTCGAGCTTATTTTACGGCTGCAACTATAATTATTGCAGTTCCTACAGGAATTAAAGTTTTTAGTTGATTAATAACTTTATATGGAAGACGTTGTGAATATAGTGCTTCTATATATTGAGTACTAGGATTTATTTTTCTTTTTACTATAGGAGGATTAACTGGTATTGTACTATCTAATTCTTCTTTGGATATTATATTACATGATACTTATTATGTAGTAGCTCATTTTCATTATGTTCTTTCTATAGGTGCAGTGTTTGCTTTATTTGCTGGTTT
>ZW103
CAATTTTTTCTCTTCATTTAGCTGGGATATCATCAATTTTAGGGGCAATTAATTTTATTACTACAATTTTCAATATACGGGCACCAGGAATTACTATAGAACGATTATCTTTATTTGTATGATCTGTACTAATTACTGCTTTTTTATTACTTTTATCATTACCTGTTTTAGCAGGAGCAATTACAATGCTTTTAACAGATCGAAATTTTAATACCAGATTTTTTGACCCAGCAGGTGGAGGTGATCCTATTTTATATCAACATTTATTTTGATTTTTTGGACATCCTGAAGTATATATTTTAATTTTACCAGGATTTGGAATAATTTCCCATATTCTTAGAAATTTTACTACAAAACCTGCTTTTGGTATTTTAGGAATAATTTATGCAATGGTATCTATTGGAATTTTAGGATTTATTGTATGAGCTCATCATATATTTACTGTTGGAATGGATGTAGATACTCGAGCTTATTTTACGGCTGCAACCATAATTATTGCAGTTCCTACAGGAATTAAAGTTTTTAGTTGATTAATAACTTTATATGGAAGACGTTGTGAATATAGTGCTTCTATATATTGAGTACTAGGATTTATTTTTCTTTTTACTATAGGAGGATTAACTGGTATTGTACTATCTAATTCTTCTTTAGATATTATACTACATGATACTTATTATGTAGTAGCTCATTTTCATTATGTTCTTTCTATAGGTGCAGTGTTTGCTTTATTTGCTGGTTT
>ZW106
CAATTTTTTCTCTTCATTTAGCTGGGATATCATCAATTTTAGGGGCAATTAATTTTATTACTACAATTTTTAATATGCGGGCACCAGGGATTACTATAGAACGATTATCTTTATTTGTATGATCTGTATTAATTACTGCTTTTTTATTACTTTTATCATTACCTGTTTTAGCAGGAGCAATTACAATGCTTTTAACAGATCGAAATTTTAATACTAGATTTTTTGATCCAGCAGGTGGAGGTGATCCTATTTTATATCAACATTTATTTTGGTTTTTTGGACATCCTGAAGTATATATTTTAATTTTACCAGGATTTGGAATAATCTCTCATATTCTTAGAAATTTTACTACAAAACCTGCTTTTGGTACTTTAGGAATAATTTATGCAATAGTATCTATTGGGATTTTAGGATTTATTGTATGAGCTCATCATATGTTTACTGTTGGAATAGATGTAGATACTCGAGCTTACTTTACGGCTGCAACTATAATTATTGCAGTTCCTACAGGAATTAAAGTTTTTAGTTGATTAATAACTTTATATGGAAGACGTTGTGAATATAGTGCTTCTATATATTGAGTACTAGGATTTATTTTTCTTTTTACTATAGGAGGATTAACTGGTATTGTACTATCTAATTCTTCTTTAGATATTATACTACATGATACTTATTATGTAGTAGCTCATTTTCATTATGTTCTTTCTATAGGTGCAGTGTTTGCTTTATTTGCTGGTTT
>ZW130
CAATTTTTTCTCTTCATTTAGCTGGGATATCATCAATTTTAGGGGCAATTAATTTTATTACTACAATTTTCAATATACGGGCACCAGGAATTACTATAGAACGATTATCTTTATTTGTATGATCTGTACTAATTACTGCTTTTTTATTACTTTTATCATTACCTGTTTTAGCAGGAGCAATTACAATGCTTTTAACAGATCGAAATTTTAATACCAGATTTTTTGACCCAGCAGGTGGAGGTGATCCTATTTTATATCAACATTTATTTTGATTTTTTGGACATCCTGAAGTATATATTTTAATTTTACCAGGATTTGGAATAATTTCCCATATTCTTAGAAATTTTACTACAAAACCTGCTTTTGGTATTTTAGGAATAATTTATGCAATGGTATCTATTGGAATTTTAGGATTTATTGTATGAGCTCATCATATATTTACTGTTGGAATGGATGTAGATACTCGAGCTTATTTTACGGCTGCAACCATAATTATTGCAGTTCCTACAGGAATTAAAGTTTTTAGTTGATTAATAACTTTATATGGAAGACGTTGTGAATATAGTGCTTCTATATATTGAGTACTAGGATTTATTTTTCTTTTTACTATAGGAGGATTAACTGGTATTGTACTATCTAATTCTTCTTTAGATATTATACTACATGATACTTATTATGTAGTAGCTCATTTTCATTATGTTCTTTCTATAGGTGCAGTGTTTGCTTTATTTGCTGGTTT
>ZW132
CAATTTTTTCTCTTCATTTAGCTGGGATATCATCAATTTTAGGGGCAATTAATTTTATTACTACAATTTTTAATATGCGGGCACCAGGGATTACTATAGAACGATTATCTTTATTTGTATGATCTGTATTAATTACTGCTTTTTTATTACTTTTATCATTACCTGTTTTAGCAGGAGCAATTACAATGCTTTTAACAGATCGAAATTTTAATACTAGATTTTTTGATCCAGCAGGTGGAGGTGATCCTATTTTATATCAACATTTATTTTGGTTTTTTGGACATCCTGAAGTATATATTTTAATTTTACCAGGATTTGGAATAATCTCTCATATTCTTAGAAATTTTACTACAAAACCTGCTTTTGGTACTTTAGGAATAATTTATGCAATAGTATCTATTGGGATTTTAGGATTTATTGTATGAGCTCATCATATGTTTACTGTTGGAATAGATGTAGATACTCGAGCTTACTTTACGGCTGCAACTATAATTATTGCAGTTCCTACAGGAATTAAAGTTTTTAGTTGATTAATAACTTTATATGGAAGACGTTGTGAATATAGTGCTTCTATATATTGAGTACTAGGATTTATTTTTCTTTTTACTATAGGAGGATTAACTGGTATTGTACTATCTAATTCTTCTTTAGATATTATACTACATGATACTTATTATGTAGTAGCTCATTTTCATTATGTTCTTTCTATAGGTGCAGTGTTTGCTTTATTTGCTGGTTT
>ZW141
CAATTTTTTCTCTTCATTTAGCTGGGATATCATCAATTTTAGGGGCAATTAATTTTATTACTACAATTTTCAATATACGGGCACCAGGAATTACTATAGAACGATTATCTTTATTTGTATGATCTGTACTAATTACTGCTTTTTTATTACTTTTATCATTACCTGTTTTAGCAGGAGCAATTACAATGCTTTTAACAGATCGAAATTTTAATACCAGATTTTTTGATCCAGCAGGTGGAGGTGATCCTATTTTATACCAACATTTATTTTGATTTTTTGGACATCCTGAAGTATATATTTTAATTTTACCAGGATTTGGAATAATTTCCCATATTCTTAGAAATTTTACTACAAAACCTGCTTTTGGTACTTTAGGGATAATTTATGCAATAGTATCTATTGGAATTTTAGGATTTATTGTATGAGCTCATCATATATTTACTGTTGGAATGGATGTAGATACTCGAGCTTATTTTACGGCTGCAACTATAATTATTGCAGTTCCTACAGGAATTAAAGTTTTCAGTTGATTAATAACTTTATATGGAAGACGTTGTGAATATAGTGCTTCTATATATTGAGTACTAGGATTTATTTTTCTTTTTACTATAGGAGGATTAACTGGTATTGTACTATCTAATTCTTCTTTAGATATTATACTACATGATACTTATTATGTAGTAGCTCATTTTCATTATGTTCTTTCTATAGGTGCAGTGTTTGCTTTATTTGCTGGTTT
>ZW149
CAATTTTTTCTCTTCATTTAGCTGGGATATCATCAATATTAGGGGCAATTAATTTTATTACTACAATTTTCAATATACGGGCACCAGGAATTACTATAGAACGATTATCTTTATTTGTATGATCTGTACTAATTACTGCTTTTTTATTACTTTTATCATTACCTGTTTTAGCAGGAGCAATTACAATGCTTTTAACAGATCGAAATTTTAATACCAGATTTTTTGACCCAGCAGGTGGAGGTGATCCTATTTTATATCAACATTTATTTTGATTTTTTGGACATCCTGAAGTATATATTTTAATTTTACCAGGATTTGGAATAATTTCCCATATTCTTAGAAATTTTACTACAAAACCTGCTTTTGGTATTTTAGGAATAATTTATGCAATGGTATCTATTGGAATTTTAGGATTTATTGTATGAGCTCATCATATATTTACTGTTGGAATGGATGTAGATACTCGAGCTTATTTTACGGCTGCAACCATAATTATTGCAGTTCCTACAGGAATTAAAGTTTTTAGTTGATTAATAACTTTATATGGAAGACGTTGTGAATATAGTGCTTCTATATATTGAGTACTAGGATTTATTTTTCTTTTTACTATAGGAGGATTAACTGGTATTGTACTATCTAATTCTTCTTTAGATATTATACTACATGATACTTATTATGTAGTAGCTCATTTTCATTATGTTCTTTCTATAGGTGCAGTGTTTGCTTTATTTGCTGGTTT
>ZW157
CAATTTTTTCTCTTCATTTAGCTGGGATATCATCAATTTTAGGGGCAATTAATTTTATTACTACAATTTTCAATATACGGGCACCAGGAATTACTATAGAACGATTATCTTTATTTGTATGATCTGTACTAATTACTGCTTTTTTATTACTTTTATCATTACCTGTTTTAGCAGGAGCAATTACAATGCTTTTAACAGATCGAAATTTTAATACCAGATTTTTTGACCCAGCAGGTGGAGGTGATCCTATTTTATATCAACATTTATTTTGATTTTTTGGACATCCTGAAGTATATATTTTAATTTTACCAGGATTTGGAATAATTTCCCATATTCTTAGAAATTTTACTACAAAACCTGCTTTTGGTATTTTAGGAATAATTTATGCAATGGTATCTATTGGAATTTTAGGATTTATTGTATGAGCTCATCATATATTTACTGTTGGAATGGATGTAGATACTCGAGCTTATTTTACGGCTGCAACCATAATTATTGCAGTTCCTACAGGAATTAAAGTTTTTAGTTGATTAATAACTTTATATGGAAGACGTTGTGAATATAGTGCTTCTATATATTGAGTACTAGGATTTATTTTTCTTTTTACTATAGGAGGATTAACTGGTATTGTACTATCTAATTCTTCTTTAGATATTATACTACATGATACTTATTATGTAGTAGCTCATTTTCATTATGTTCTTTCTATAGGTGCAGTGTTTGCTTTATTTGCTGGTTT
>ZW158
CAATTTTTTCTCTTCATTTAGCTGGGATATCATCAATATTAGGGGCAATTAATTTTATTACTACAATTTTTAATATGCGGGCACCAGGGATTACTATAGAACGATTATCTTTATTTGTATGATCTGTATTAATTACTGCTTTTTTATTACTTTTATCATTACCTGTTTTAGCAGGAGCAATTACAATGCTTTTAACAGATCGAAATTTTAATACTAGATTTTTTGATCCAGCAGGTGGAGGTGATCCTATTTTATATCAACATTTATTTTGGTTTTTTGGACATCCTGAAGTATATATTTTAATTTTACCAGGATTTGGAATAATCTCTCATATTCTTAGAAATTTTACTACAAAACCTGCTTTTGGTACTTTAGGAATAATTTATGCAATAGTATCTATTGGGATTTTAGGATTTATTGTATGAGCTCATCATATGTTTACTGTTGGAATAGATGTAGATACTCGAGCTTACTTTACGGCTGCAACTATAATTATTGCAGTTCCTACAGGAATTAAAGTTTTTAGTTGATTAATAACTTTATATGGAAGACGTTGTGAATATAGTGCTTCTATATATTGAGTACTAGGATTTATTTTTCTTTTTACTATAGGAGGATTAACTGGTATTGTACTATCTAATTCTTCTTTAGATATTATACTACATGATACTTATTATGTAGTAGCTCATTTTCATTATGTTCTTTCTATAGGTGCAGTGTTTGCTTTATTTGCTGGTTT
>ZW162
CAATTTTTTCTCTTCATTTAGCTGGGATATCATCAATTTTAGGGGCAATTAATTTTATTACTACAATTTTTAATATGCGGGCACCAGGGATTACTATAGAACGATTATCTTTATTTGTATGATCTGTATTAATTACTGCTTTTTTATTACTTTTATCATTACCTGTTTTAGCAGGAGCAATTACAATGCTTTTAACAGATCGAAATTTTAATACTAGATTTTTTGATCCAGCAGGTGGAGGTGATCCTATTTTATATCAACATTTATTTTGGTTTTTTGGACATCCTGAAGTATATATTTTAATTTTACCAGGATTTGGAATAATCTCTCATATTCTTAGAAATTTTACTACAAAACCTGCTTTTGGTACTTTAGGAATAATTTATGCAATAGTATCTATTGGGATTTTAGGATTTATTGTATGAGCTCATCATATGTTTACTGTTGGAATAGATGTAGATACTCGAGCTTACTTTACGGCTGCAACTATAATTATTGCAGTTCCTACAGGAATTAAAGTTTTTAGTTGATTAATAACTTTATATGGAAGACGTTGTGAATATAGTGCTTCTATATATTGAGTACTAGGATTTATTTTTCTTTTTACTATAGGAGGATTAACTGGTATTGTACTATCTAATTCTTCTTTAGATATTATACTACATGATACTTATTATGTAGTAGCTCATTTTCATTATGTTCTTTCTATAGGTGCAGTGTTTGCTTTATTTGCTGGTTT
>ZW51
CAATTTTTTCTCTTCATTTAGCTGGGATATCATCAATTTTAGGGGCAATTAATTTTATTACTACAATTTTCAATATACGGGCACCAGGAATTACTATAGAACGATTATCTTTATTCGTATGATCTGTACTAATTACTGCTTTTTTATTACTTTTATCATTACCTGTTTTAGCAGGAGCAATTACAATGCTTTTAACAGATCGAAATTTTAATACCAGATTTTTTGACCCAGCAGGTGGAGGTGACCCTATTTTATATCAGCATTTATTTTGATTTTTTGGACATCCTGAAGTATATATTTTAATTTTACCAGGGTTTGGAATAATTTCCCATATTCTTAGAAATTTTACTACAAAACCTGCTTTTGGTACTTTAGGAATAATTTATGCAATAGTATCTATTGGGATTTTAGGATTTATTGTATGAGCTCATCATATATTTACTGTTGGAATGGATGTAGATACTCGAGCTTATTTTACGGCTGCAACTATAATTATTGCAGTTCCTACAGGAATTAAAGTTTTTAGTTGATTAATAACTTTATATGGAAGACGTTGTGAATATAGTGCTTCTATATATTGAGTACTAGGATTTATTTTTCTTTTTACTATAGGAGGATTAACTGGTATTGTACTATCTAATTCTTCTTTAGATATTATACTACATGATACTTATTATGTAGTAGCTCATTTTCATTATGTTCTTTCTATAGGTGCAGTGTTTGCTTTATTTGCTGGTTT
>ZW52
CAATTTTTTCTCTTCATTTAGCTGGGATATCATCAATATTAGGGGCAATTAATTTTATTACTACAATTTTCAATATACGGGCACCAGGAATTACTATAGAACGATTATCTTTATTCGTATGATCTGTACTAATTACTGCTTTTTTATTACTTTTATCATTACCTGTTTTAGCAGGAGCAATTACAATGCTTTTAACAGATCGAAATTTTAATACCAGATTTTTTGACCCAGCAGGTGGAGGTGACCCTATTTTATATCAGCATTTATTTTGATTTTTTGGACATCCTGAAGTATATATTTTAATTTTACCAGGGTTTGGAATAATTTCCCATATTCTTAGAAATTTTACTACAAAACCTGCTTTTGGTACTTTAGGAATAATTTATGCAATAGTATCTATTGGGATTTTAGGATTTATTGTATGAGCTCATCATATATTTACTGTTGGAATGGATGTAGATACTCGAGCTTATTTTACGGCTGCAACTATAATTATTGCAGTTCCTACAGGAATTAAAGTTTTTAGTTGATTAATAACTTTATATGGAAGACGTTGTGAATATAGTGCTTCTATATATTGAGTACTAGGATTTATTTTTCTTTTTACTATAGGAGGATTAACTGGTATTGTACTATCTAATTCTTCTTTAGATATTATACTACATGATACTTATTATGTAGTAGCTCATTTTCATTATGTTCTTTCTATAGGTGCAGTGTTTGCTTTATTTGCTGGTTT
>ZW53
CAATTTTTTCTCTTCATTTAGCTGGGATATCATCAATATTAGGGGCAATTAATTTTATTACTACAATTTTCAATATACGGGCACCAGGAATTAATATAGAACGATTATCTTTATTTGTATGATCTGTACTAATTACTGCTTTTTTATTACTTTTATCATTACCTGTTTTAGCAGGAGCAATTACAATGCTTTTAACAGATCGAAATTTTAATACCAGATTTTTTGACCCAGCAGGTGGAGGTGACCCTATTTTATATCAGCATTTATTTTGATTTTTTGGACATCCTGAAGTATATATTTTAATTTTACCAGGGTTTGGAATAATTTCCCATATTCTTAGAAATTTTACCACAAAGCCTGCTTTTGGTACTTTAGGAATAATTTATGCAATAGTATCTATTGGGATTTTGGGATTTATTGTATGAGCTCATCATATATTTACTGTTGGAATGGATGTAGATACTCGAGCTTATTTTACGGCTGCAACTATAATTATTGCAGTTCCTACAGGAATTAAAGTTTTTAGTTGATTAATAACTTTATATGGAAGACGTTGTGAATATAGTGCTTCTATATATTGAGTACTAGGATTTATTTTTCTTTTTACTATAGGAGGATTAACTGGTATTGTACTATCTAATTCTTCTTTAGATATTATACTACATGATACTTATTATGTAGTAGCTCATTTTCATTATGTTCTTTCTATAGGTGCAGTGTTTGCTTTATTTGCTGGTTT
>ZW56
CAATTTTTTCTCTTCATTTAGCTGGGATATCATCAATATTAGGGGCAATTAATTTTATTACTACAATTTTCAATATACGGGCACCAGGAATTACTATAGAACGATTATCTTTATTTGTATGATCTGTACTAATTACTGCTTTTTTATTACTTTTATCATTACCTGTTTTAGCAGGAGCAATTACAATGCTTTTAACAGATCGAAATTTTAATACCAGATTTTTTGACCCAGCAGGTGGAGGTGATCCTATTTTATATCAACATTTATTTTGATTTTTTGGACATCCTGAAGTATATATTTTAATTTTACCAGGATTTGGAATAATTTCCCATATTCTTAGAAATTTTACTACAAAACCTGCTTTTGGTATTTTAGGAATAATTTATGCAATGGTATCTATTGGAATTTTAGGATTTATTGTATGAGCTCATCATATATTTACTGTTGGAATGGATGTAGATACTCGAGCTTATTTTACGGCTGCAACCATAATTATTGCAGTTCCTACAGGAATTAAAGTTTTTAGTTGATTAATAACTTTATATGGAAGACGTTGTGAATATAGTGCTTCTATATATTGAGTACTAGGATTTATTTTTCTTTTTACTATAGGAGGATTAACTGGTATTGTACTATCTAATTCTTCTTTAGATATTATACTACATGATACTTATTATGTAGTAGCTCATTTTCATTATGTTCTTTCTATAGGTGCAGTGTTTGCTTTATTTGCTGGTTT
>ZW57
CAATTTTTTCTCTTCATTTAGCTGGGATATCATCAATTTTAGGGGCAATTAATTTTATTACTACAATTTTTAATATGCGGGCACCAGGGATTACTATAGAACGATTATCTTTATTTGTATGATCTGTATTAATTACTGCTTTTTTATTACTTTTATCATTACCTGTTTTAGCAGGAGCAATTACAATGCTTTTAACAGATCGAAATTTTAATACTAGATTTTTTGATCCAGCAGGTGGAGGTGATCCTATTTTATATCAACATTTATTTTGGTTTTTTGGACATCCTGAAGTATATATTTTAATTTTACCAGGATTTGGAATAATCTCTCATATTCTTAGAAATTTTACTACAAAACCTGCTTTTGGTACTTTAGGAATAATTTATGCAATAGTATCTATTGGGATTTTAGGATTTATTGTATGAGCTCATCATATGTTTACTGTTGGAATAGATGTAGATACTCGAGCTTACTTTACGGCTGCAACTATAATTATTGCAGTTCCTACAGGAATTAAAGTTTTTAGTTGATTAATAACTTTATATGGAAGACGTTGTGAATATAGTGCTTCTATATATTGAGTACTAGGATTTATTTTTCTTTTTACTATAGGAGGATTAACTGGTATTGTACTATCTAATTCTTCTTTAGATATTATACTACATGATACTTATTATGTAGTAGCTCATTTTCATTATGTTCTTTCTATAGGTGCAGTGTTTGCTTTATTTGCTGGTTT
>ZW60
CAATTTTTTCTCTTCATTTAGCTGGGATATCATCAATATTAGGGGCAATTAATTTTATTACTACAATTTTCAATATACGGGCACCAGGAATTACTATAGAACGATTATCTTTATTCGTATGATCTGTACTAATTACTGCTTTTTTATTACTTTTATCATTACCTGTTTTAGCAGGAGCAATTACAATGCTTTTAACAGATCGAAATTTTAATACCAGATTTTTTGACCCAGCAGGTGGAGGTGACCCTATTTTATATCAGCATTTATTTTGATTTTTTGGACATCCTGAAGTATATATTTTAATTTTACCAGGGTTTGGAATAATTTCCCATATTCTTAGAAATTTTACTACAAAACCTGCTTTTGGTACTTTAGGAATAATTTATGCAATAGTATCTATTGGGATTTTAGGATTTATTGTATGAGCTCATCATATATTTACTGTTGGAATGGATGTAGATACTCGAGCTTATTTTACGGCTGCAACTATAATTATTGCAGTTCCTACAGGAATTAAAGTTTTTAGTTGATTAATAACTTTATATGGAAGACGTTGTGAATATAGTGCTTCTATATATTGAGTACTAGGATTTATTTTTCTTTTTACTATAGGAGGATTAACTGGTATTGTACTATCTAATTCTTCTTTAGATATTATACTACATGATACTTATTATGTAGTAGCTCATTTTCATTATGTTCTTTCTATAGGTGCAGTGTTTGCTTTATTTGCTGGTTT
>ZW61
CAATTTTTTCTCTTCATTTAGCTGGGATATCATCAATTTTAGGGGCAATTAATTTTATTACTACAATTTTCAATATACGGGCACCAGGAATTACTATAGAACGATTATCTTTATTCGTATGATCTGTACTAATTACTGCTTTTTTATTACTTTTATCATTACCTGTTTTAGCAGGAGCAATTACAATGCTTTTAACAGATCGAAATTTTAATACCAGATTTTTTGACCCAGCAGGTGGAGGTGACCCTATTTTATATCAGCATTTATTTTGATTTTTTGGACATCCTGAAGTATATATTTTAATTTTACCAGGGTTTGGAATAATTTCCCATATTCTTAGAAATTTTACTACAAAACCTGCTTTTGGTACTTTAGGAATAATTTATGCAATAGTATCTATTGGGATTTTAGGATTTATTGTATGAGCTCATCATATATTTACTGTTGGAATGGATGTAGATACTCGAGCTTATTTTACGGCTGCAACTATAATTATTGCAGTTCCTACAGGAATTAAAGTTTTTAGTTGATTAATAACTTTATATGGAAGACGTTGTGAATATAGTGCTTCTATATATTGAGTACTAGGATTTATTTTTCTTTTTACTATAGGAGGATTAACTGGTATTGTACTATCTAATTCTTCTTTAGATATTATACTACATGATACTTATTATGTAGTAGCTCATTTTCATTATGTTCTTTCTATAGGTGCAGTGTTTGCTTTATTTGCTGGTTT
>ZW62
CAATTTTTTCTCTTCATTTAGCTGGGATATCATCAATTTTAGGGGCAATTAATTTTATTACTACAATTTTCAATATACGGGCACCAGGAATTACTATAGAACGATTATCTTTATTCGTATGATCTGTACTAATTACTGCTTTTTTATTACTTTTATCATTACCTGTTTTAGCAGGAGCAATTACAATGCTTTTAACAGATCGAAATTTTAATACCAGATTTTTTGACCCAGCAGGTGGAGGTGACCCTATTTTATATCAGCATTTATTTTGATTTTTTGGACATCCTGAAGTATATATTTTAATTTTACCAGGGTTTGGAATAATTTCCCATATTCTTAGAAATTTTACTACAAAACCTGCTTTTGGTACTTTAGGAATAATTTATGCAATAGTATCTATTGGGATTTTAGGATTTATTGTATGAGCTCATCATATATTTACTGTTGGAATGGATGTAGATACTCGAGCTTATTTTACGGCTGCAACTATAATTATTGCAGTTCCTACAGGAATTAAAGTTTTTAGTTGATTAATAACTTTATATGGAAGACGTTGTGAATATAGTGCTTCTATATATTGAGTACTAGGATTTATTTTTCTTTTTACTATAGGAGGATTAACTGGTATTGTACTATCTAATTCTTCTTTAGATATTATACTACATGATACTTATTATGTAGTAGCTCATTTTCATTATGTTCTTTCTATAGGTGCAGTGTTTGCTTTATTTGCTGGTTT
>ZW63
CAATTTTTTCTCTTCATTTAGCTGGGATATCATCAATATTAGGGGCAATTAATTTTATTACTACAATTTTCAATATACGGGCACCAGGAATTAATATAGAACGATTATCTTTATTTGTATGATCTGTACTAATTACTGCTTTTTTATTACTTTTATCATTACCTGTTTTAGCAGGAGCAATTACAATGCTTTTAACAGATCGAAATTTTAATACCAGATTTTTTGACCCAGCAGGTGGAGGTGACCCTATTTTATATCAGCATTTATTTTGATTTTTTGGACATCCTGAAGTATATATTTTAATTTTACCAGGGTTTGGAATAATTTCCCATATTCTTAGAAATTTTACCACAAAGCCTGCTTTTGGTACTTTAGGGATAATTTATGCAATAGTATCTATTGGGATTTTGGGATTTATTGTATGAGCTCATCATATATTTACTGTTGGAATGGATGTAGATACTCGAGCTTATTTTACGGCTGCAACTATAATTATTGCAGTTCCTACAGGAATTAAAGTTTTTAGTTGATTAATAACTTTATATGGAAGACGTTGTGAATATAGTGCTTCTATATATTGAGTACTAGGATTTATTTTTCTTTTTACTATAGGAGGATTAACTGGTATTGTACTATCTAATTCTTCTTTAGATATTATACTACATGATACTTATTATGTAGTAGCTCATTTTCATTATGTTCTTTCTATAGGTGCAGTGTTTGCTTTATTTGCTGGTTT
>ZW64
CAATTTTTTCTCTTCATTTAGCTGGGATATCATCAATATTAGGGGCAATTAATTTTATTACTACAATTTTCAATATACGGGCACCAGGAATTACTATAGAACGATTATCTTTATTCGTATGATCTGTACTAATTACTGCTTTTTTATTACTTTTATCATTACCTGTTTTAGCAGGAGCAATTACAATGCTTTTAACAGATCGAAATTTTAATACCAGATTTTTTGACCCAGCAGGTGGAGGTGACCCTATTTTATATCAGCATTTATTTTGATTTTTTGGACATCCTGAAGTATATATTTTAATTTTACCAGGGTTTGGAATAATTTCCCATATTCTTAGAAATTTTACTACAAAACCTGCTTTTGGTACTTTAGGAATAATTTATGCAATAGTATCTATTGGGATTTTAGGATTTATTGTATGAGCTCATCATATATTTACTGTTGGAATGGATGTAGATACTCGAGCTTATTTTACGGCTGCAACTATAATTATTGCAGTTCCTACAGGAATTAAAGTTTTTAGTTGATTAATAACTTTATATGGAAGACGTTGTGAATATAGTGCTTCTATATATTGAGTACTAGGATTTATTTTTCTTTTTACTATAGGAGGATTAACTGGTATTGTACTATCTAATTCTTCTTTAGATATTATACTACATGATACTTATTATGTAGTAGCTCATTTTCATTATGTTCTTTCTATAGGTGCAGTGTTTGCTTTATTTGCTGGTTT
>ZW65
CAATTTTTTCTCTTCATTTAGCTGGGATATCATCAATATTAGGGGCAATTAATTTTATTACTACAATTTTCAATATACGGGCACCAGGAATTACTATAGAACGATTATCTTTATTCGTATGATCTGTACTAATTACTGCTTTTTTATTACTTTTATCATTACCTGTTTTAGCAGGAGCAATTACAATGCTTTTAACAGATCGAAATTTTAATACCAGATTTTTTGACCCAGCAGGTGGAGGTGACCCTATTTTATATCAGCATTTATTTTGATTTTTTGGACATCCTGAAGTATATATTTTAATTTTACCAGGGTTTGGAATAATTTCCCATATTCTTAGAAATTTTACTACAAAACCTGCTTTTGGTACTTTAGGAATAATTTATGCAATAGTATCTATTGGGATTTTAGGATTTATTGTATGAGCTCATCATATATTTACTGTTGGAATGGATGTAGATACTCGAGCTTATTTTACGGCTGCAACTATAATTATTGCAGTTCCTACAGGAATTAAAGTTTTTAGTTGATTAATAACTTTATATGGAAGACGTTGTGAATATAGTGCTTCTATATATTGAGTACTAGGATTTATTTTTCTTTTTACTATAGGAGGATTAACTGGTATTGTACTATCTAATTCTTCTTTAGATATTATACTACATGATACTTATTATGTAGTAGCTCATTTTCATTATGTTCTTTCTATAGGTGCAGTGTTTGCTTTATTTGCTGGTTT
>BaSAF1
CAATTTTTTCTTTACACTTAGCTGGTATATCTTCAATTTTAGGTGCTATTAATTTTATTACTACAATTTTTAATATACGGGCTCCTGGTATTTCTATAGAACGATTGTCTTTATTTGTCTGATCTGTATTAATTACTGCATTTTTACTTCTTTTATCTTTACCAGTCTTAGCTGGTGCAATTACAATGCTTTTAACAGACCGTAATTTTAATACTAGTTTTTTTGACCCAGCTGGGGGAGGGGATCCTATTTTATACCAACATTTGTTTTGATTTTTTGGACACCCAGAAGTTTATATTTTAATTTTACCTGGTTTTGGAATAGTTTCTCATATTTTAAGTAATTTTACTACTAAACTCGCTTTTGGAACTTTAGGTATAATTTATGCAATAGTTTCAATTGGAATTTTAGGTTTTATTGTTTGGGCTCATCACATATTTACTGTTGGTATAGATGTGGATACTCGGGCTTATTTTACAGCTGCTACTATAATTATTGCTGTACCAACAGGAATTAAAGTATTTAGATGGTTGATAACACTTTATGGAAGTCGTTGTGAATATAGTGCTTCAATATTTTGGGTATTAGGATTTATTTTTCTTTTTACTATAGGGGGACTCACTGGAATTGTTTTATCTAATTCTTCATTAGATATTATGCTTCATGATACTTATTATGTAGTAGCTCATTTTCATTATGTTCTTTCTATAGGTGCAGTGTTTGCTTTATTTGCTGGTTT
>BaSAF2
CAATTTTTTCTTTACACTTAGCTGGTATATCTTCAATTTTAGGTGCTATTAATTTTATTACTACAATTTTTAATATACGGGCTCCTGGTATTTCTATAGAACGATTGTCTTTATTTGTCTGATCTGTATTAATTACTGCATTTTTACTTCTTTTATCTTTACCAGTCTTAGCTGGTGCAATTACAATGCTTTTAACAGACCGTAATTTTAATACTAGTTTTTTTGACCCAGCTGGGGGAGGGGATCCTATTTTATACCAACATTTGTTTTGATTTTTTGGACACCCAGAAGTTTATATTTTAATTTTACCTGGTTTTGGAATAGTTTCTCATATTTTAAGTAATTTTACTACTAAACCCGCTTTTGGAACTTTAGGTATAATTTATGCAATAGTTTCAATTGGAGTTTTAGGTTTTATTGTTTGGGCTCATCACATATTTACTGTTGGTATAGATGTGGATACTCGGGCTTATTTTACAGCTGCTACTATAATTATTGCTGTACCAACAGGAATTAAAGTATTTAGATGGTTGATAACACTTTATGGAAGTCGTTGTGAATATAGTGCTTCAATATTTTGGGTATTAGGATTTATTTTTCTTTTTACTATAGGGGGACTCACTGGAATTGTTTTATCTAATTCTTCATTAGATATTATGCTTCATGATACTTATTATGTAGTAGCTCATTTTCATTATGTTCTTTCTATAGGTGCAGTGTTTGCTTTATTTGCTGGTTT
>BfAgl1
CTATTTTTTCTCTTCATTTAGCAGGAATATCTTCTATTTTAGGGGCTATTAATTTTATTACTACTATTTTTAATATACGGGCTCCTGGTATTACCCTAGAACGATTATCTTTATTTGTTTGATCAGTATTAATTACAGCTTTTTTATTATTATTATCTTTACCAGTTTTAGCAGGTGCTATTACTATACTTTTAACGGATCGTAATTTTAATACTAGATTTTTTGACCCTGCGGGAGGTGGGGATCCTATTTTATATCAGCATCTATTTTGATTTTTTGGACATCCTGAAGTTTATATTTTAATTTTACCGGGGTTCGGAATAGTTTCTCATATTTTGAGTAATTTTACTACAAAACCAGCTTTTGGGACATTAGGTATAATTTATGCTATGGTTTCTATTGGAATTCTTGGTTTTATTGTATGAGCTCATCATATGTTTACGGTTGGAATAGATGTTGATACCCGAGCGTATTTTACCGCGGCTACTATAATTATTGCCGTTCCTACGGGAATTAAAGTTTTTAGTTGATTAATAACTTTATATGGAAGTCGGTGTGAATATAGTGCTTCTATATATTGAGTGCTTGGTTTTATTTTTCTTTTTACTATAGGGGGCTTAACTGGAATTGTATTATCTAATTCTTCTTTAGATATTATATTACATGATACTTATTATGTAGTAGCTCATTTTCATTATGTTCTTTCTATAGGTGCAGTGTTTGCTTTATTTGCTGGTTT
>BfBFS1
CTATTTTTTCTCTTCATTTAGCAGGTATATCTTCTATTTTAGGTGCTATTAATTTTATTACTACTATTTTTAATATACGAGCTCCTGGTATTACCATGGAGCGATTATCTTTATTTGTTTGGTCAGTTTTAATTACAGCTTTTTTATTGCTTCTATCTTTACCAGTTTTAGCAGGTGCTATTACTATGCTTTTAACAGATCGTAATTTTAATACTAGATTTTTTGATCCTGCAGGAGGAGGGGATCCTATTTTATATCAACATTTATTTTGGTTTTTTGGGCACCCTGAAGTTTATATTTTAATTTTACCTGGGTTTGGGATAGTTTCTCATATTTTAAGTAATTTTACTACAAAACCAGCTTTTGGAACATTAGGAATAATTTACGCCATAGTTTCTATTGGGATTCTTGGGTTTATTGTGTGAGCTCACCATATGTTTACAGTTGGGATGGATGTTGATACACGAGCATATTTTACAGCAGCAACAATAATTATTGCTGTGCCAACAGGAATTAAAGTTTTTAGCTGGTTAATAACTCTATATGGAAGTCGGTGTGAATACAGTGCTTCTATATATTGAGTGCTTGGTTTTATTTTTCTTTTTACTATAGGAGGATTAACTGGAATTGTTTTATCTAATTCATCTTTGGATATTATACTTCATGATACTTATTATGTAGTAGCTCATTTTCATTATGTTCTTTCTATAGGTGCAGTGTTTGCTTTATTTGCTGGTTT
>BfNig1
CTATTTTTTCCCTTCATTTAGCAGGTATATCTTCTATTTTAGGTGCTATTAATTTTATTACTACTATTTTTAACATACGAGCTCCTGGTATTACCATGGAACGATTATCTTTATTTGTTTGGTCAGTTTTAATTACAGCTTTTTTATTGCTTCTATCCTTGCCAGTTTTAGCAGGTGCTATTACTATACTTTTAACAGATCGTAATTTTAATACTAGATTTTTTGATCCTGCAGGAGGAGGGGATCCTATTTTGTACCAACATTTATTTTGGTTTTTTGGACACCCTGAAGTTTATATTTTAATTTTACCTGGGTTTGGGATAGTTTCTCATATTTTAAGTAATTTTACCACAAAACCAGCTTTTGGGACATTAGGAATAATTTATGCTATAGTTTCTATTGGAATTCTTGGGTTTATTGTGTGAGCTCACCATATGTTTACAGTTGGGATGGATGTTGATACACGAGCATATTTTACAGCAGCAACAATAATTATTGCTGTACCAACAGGAATTAAAGTTTTTAGTTGATTAATAACTTTATACGGAAGTCGGTGTGAATACAGTGCTTCAATATATTGAGTGCTTGGTTTTATTTTTCTTTTTACTATAGGAGGATTAACTGGAATTGTTTTATCTAATTCATCTTTGGATATCATACTTCATGATACTTATTATGTAGTAGCTCATTTTCATTATGTTCTTTCTATAGGTGCAGTGTTTGCTTTATTTGCTGGTTT
>BgBFS1
CAATTTTTTCTTTACATTTAGCTGGTATATCTTCAATTTTGGGTGCTATTAATTTTATTACTACAATCTTTAATATACGGGCTCCTGGAATTACTATAGAACGATTATCTTTATTTGTTTGATCTGTATTAATTACTGCATTTTTACTTCTTTTATCTTTACCAGTTTTAGCTGGTGCAATTACAATGCTTTTAACAGATCGAAACTTTAATACTAGTTTTTTTGATCCAGCTGGGGGTGGGGATCCTATTTTATATCAACATTTATTTTGATTTTTTGGACACCCAGAAGTTTATATTTTAATTTTACCTGGTTTTGGTATGGTTTCTCACATTTTAAGAAATTTTACGACTAAACCTGCTTTTGGAACTTTAGGAATAATTTATGCAATAGTTTCAATTGGGATTTTAGGATTTATTGTTTGAGCTCATCATATATTTACTGTTGGTATGGATGTGGATACTCGAGCTTATTTTACGGCTGCTACTATAATTATTGCTGTACCTACAGGAATTAAGGTATTTAGATGATTAATGACACTTTATGGAAGTCGTTGTGAATATAGTGCTTCAATGTTTTGAGTATTAGGATTTATTTTTTTATTTACAATAGGAGGACTTACTGGAATTGTATTATCTAATTCTTCATTAGATATTATACTTCATGATACTTATTATGTAGTAGCTCATTTTCATTATGTTCTTTCTATAGGTGCAGTGTTTGCTTTATTTGCTGGTTT
>BgKY1
CTATTTTTTCTTTACATTTAGCTGGTATATCTTCAATTTTAGGTGCGATTAATTTTATTACTACAATTTTTAATATACGAGCTCCTGGGATTACTATAGAACGATTATCTTTATTTGTTTGATCTGTATTAATTACTGCTTTTTTACTTCTTTTATCTTTACCAGTTTTAGCAGGTGCAATTACAATACTTTTAACAGATCGTAATTTTAATACTAGATTTTTTGACCCAGCTGGGGGAGGGGATCCTATTTTATATCAACATTTATTTTGATTTTTTGGACATCCTGAAGTTTATATTTTAATTTTACCTGGTTTTGGAATAGTTTCACATATTTTAAGTAATTTTACTACAAAACCCGCTTTTGGGACCTTAGGAATAATTTATGCAATAGTTTCAATTGGAATTTTAGGTTTTATTGTTTGAGCTCATCATATATTTACTGTAGGAATAGATGTGGATACTCGAGCTTATTTTACTGCTGCTACTATAATTATTGCTGTACCAACAGGAATTAAGGTGTTTAGATGATTAATAACACTTTATGGGAGTCGTTGTGAATATAGTGCTTCAATATTTTGAGTGTTAGGGTTTATTTTTCTTTTTACTATAGGTGGACTTACTGGTATTGTTTTATCTAATTCT---TTAGATATTATACTTCATGATACTTATTATGTAGTAGCTCATTTTCATTATGTTCTTTCTATAGGTGCAGTGTTTGCTTTATTTGCTGGTTT
>BgKY2
CAATTTTTTCTTTACATTTAGCTGGTATATCTTCAATTTTAGGTGCGATTAATTTTATTACTACAATTTTTAATATACGGGCTCCTGGTATTACTATAGAACGGTTGTCTTTATTTGTTTGATCTGTATTAATTACTGCTTTTTTACTTCTATTATCTCTACCAGTTTTAGCAGGTGCAATTACAATACTTTTAACAGATCGTAATTTTAATACTAGTTTTTTTGATCCAGCTGGAGGAGGAGATCCTATTTTATACCAACATTTATTTTGGTTTTTTGGGCATCCCGAAGTTTATATTTTAATTTTACCTGGATTTGGGATAGTTTCGCATATTTTAAGTAATTTTACTACAAAACCCGCTTTTGGGACTTTAGGAATAATTTATGCAATAGTTTCAATTGGAATTTTAGGGTTTATTGTTTGAGCTCATCATATATTTACTGTAGGGATAGATGTAGATACTCGAGCTTATTTTACTGCTGCTACTATAATTATTGCTGTACCAACAGGAATTAAGGTATTTAGGTGATTGATAACACTTTATGGGAGTCGTTGTGAATATAGTGCTTCAATATTTTGGGTATTAGGGTTTATTTTTCTTTTTACTATGGGGGGACTTACTGGGATTGTTTTATCTAATTCTTCATTAGATATCATACTTCATGATACTTATTATGTAGTAGCTCATTTTCATTATGTTCTTTCTATAGGTGCAGTGTTTGCTTTATTTGCTGGTTT
>BgKY3
CAATTTTTTCTTTACATTTAGCTGGTATATCTTCAATTTTAGGTGCGATTAATTTTATTACTACAATTTTTAATATACGGGCTCCTGGTATTACTATAGAACGGTTGTCTTTATTTGTTTGATCTGTATTAATTACTGCTTTTTTACTTCTATTATCTCTACCAGTTTTAGCAGGTGCAATTACAATACTTTTAACAGATCGTAATTTTAATACTAGTTTTTTTGATCCAGCTGGAGGAGGAGATCCTATTTTATACCAACATTTATTTTGGTTTTTTGGCCACCCCGAAGTTTATATTTTAATTTTACCTGGATTTGGGATAGTTTCGCATATTTTAAGTAATTTTACTACAAAACCCGCTTTTGGGACTTTAGGAATAATTTATGCAATAGTTTCAATTGGAATTTTAGGGTTTATTGTTTGAGCTCATCATATATTTACTGTAGGGATAGATGTAGATACTCGAGCTTATTTTACTGCTGCTACTATAATTATTGCTGTACCAACAGGAATTAAGGTATTTAGGTGATTGATAACACTTTATGGGAGTCGTTGTGAATATAGTGCTTCAATATTTTGGGTATTAGGGTTTATTTTTCTTTTTACTATGGGGGGACTTACTGGGATTGTTTTATCTAATTCTTCATTAGATATCATACTTCATGATACTTATTATGTAGTAGCTCATTTTCATTATGTTCTTTCTATAGGTGCAGTGTTTGCTTTATTTGCTGGTTT
>BgKY4
CAATTTTTTCTTTACATTTAGCTGGTATATCTTCAATTTTAGGTGCGATTAATTTTATTACTACAATTTTTAATATACGGGCTCCTGGTATTACTATAGAACGGTTGTCTTTATTTGTTTGATCTGTATTAATTACTGCTTTTTTACTTCTATTATCTCTACCAGTTTTAGCAGGTGCAATTACAATACTTTTAACAGATCGTAATTTTAATACTAGTTTTTTTGATCCAGCTGGAGGAGGAGATCCTATTTTATACCAACATTTATTTTGGTTTTTTGGGCATCCCGAAGTTTATATTTTAATTTTACCTGGATTTGGGATAGTTTCGCATATTTTAAGTAATTTTACTACAAAACCCGCTTTTGGGACTTTAGGAATAATTTATGCAATAGTTTCAATTGGAATTTTAGGGTTTATTGTTTGAGCTCATCATATATTTACTGTAGGGATAGATGTAGATACTCGAGCTTATTTTACTGCTGCTACTATAATTATTGCTGTACCAACAGGAATTAAGGTATTTAGGTGATTGATAACACTTTATGGGAGTCGTTGTGAATATAGTGCTTCAATATTTTGGGTATTAGGGTTTATTTTTCTTTTTACTATGGGGGGACTTACTGGGATTGTTTTATCTAATTCTTCATTAGATATCATACTTCATGATACTTATTATGTAGTAGCTCATTTTCATTATGTTCTTTCTATAGGTGCAGTGTTTGCTTTATTTGCTGGTTT
>BgKY5
CTATTTTTTCTTTACATTTAGCTGGTATATCTTCAATTTTAGGTGCAATTAATTTTATTACTACAATTTTTAATATACGAGCTCCTGGTATTACTATGGAACGACTATCTTTATTTGTTTGATCTGTATTAATTACTGCTTTTTTACTTCTTTTATCTTTACCAGTTTTAGCAGGTGCAATTACAATACTTTTAACAGATCGTAATTTTAATACTAGATTTTTTGATCCAGCTGGGGGAGGGGATCCTATTTTATACCAACATTTATTTTGATTTTTTGGACATCCTGAAGTTTATATTTTAATTTTACCTGGTTTTGGGATAGTTTCACATATTTTAAGTAATTTTACTACAAAACCCGCTTTTGGGACCTTAGGAATAATTTATGCAATAGTTTCAATTGGAATTTTAGGTTTTATTGTTTGAGCTCATCATATATTTACTGTAGGAATAGATGTGGATACTCGAGCTTATTTCACTGCTGCTACTATAATTATTGCTGTACCAACAGGAATTAAGGTGTTTAGATGATTAATAACACTTTATGGGAGTCGTTGTGAATACAGTGCTTCGATATTTTGAGTGTTAGGGTTTATTTTTCTTTTTACTATAGGTGGACTTACTGGTATTGTTTTATCTAATTCT---TTAGATATTATACTTCATGATACTTATTATGTAGTAGCTCATTTTCATTATGTTCTTTCTATAGGTGCAGTGTTTGCTTTATTTGCTGGTTT
>BgNig1
CAATTTTTTCTTTACATTTAGCTGGTATGTCTTCAATTTTAGGTGCTATTAATTTTATTACTACAATTTTTAATATACGGGCTCCTGGAATTACTATAGAACGATTATCTTTATTTGTTTGATCTGTATTAATTACTGCATTTTTACTTCTTTTATCTTTACCAGTTTTAGCTGGTGCAATTACAATACTTTTAACAGATCGGAACTTTAATACTAGTTTTTTTGATCCAGCTGGAGGTGGGGATCCTATTTTATATCAACATTTATTTTGATTTTTTGGACACCCAGAAGTTTATATTTTAATTTTACCTGGTTTTGGTATGGTTTCTCATATTTTAAGAAATTTTACGACTAAGCCTGCTTTTGGAACTTTAGGAATAATTTATGCAATAGTTTCAATTGGAATTTTAGGGTTTATTGTTTGAGCTCATCATATATTTACTGTTGGTATAGATGTAGATACTCGAGCTTATTTTACGGCTGCTACTATAATTATTGCTGTACCTACAGGAATTAAAGTATTTAGATGATTAATAACACTTTATGGAAGTCGTTGTGAATATAGTGCTTCAATGTTTTGAGTGTTAGGATTTATTTTTTTATTTACAATAGGAGGACTTACTGGAATTGTCTTATCTAATTCTTCATTAGATATTATACTTCATGATACTTATTATGTAGTAGCTCATTTTCATTATGTTCTTTCTATAGGTGCAGTGTTTGCTTTATTTGCTGGTTT
>BgSAF1
CAATTTTTTCCTTACATTTAGCTGGTATATCTTCAATTTTAGGTGCTATTAATTTTATTACTACAATTTTTAATATACGAGCTCCTGGTATTACTATAGAACGGTTGTCTTTATTTGTTTGATCTGTATTAATTACTGCTTTTTTACTTCTCTTATCTTTACCTGTTTTAGCAGGTGCAATTACAATACTTTTAACGGATCGTAATTTTAATACTAGTTTTTTTGATCCAGCTGGAGGAGGAGATCCTATCTTATATCAACATTTATTTTGATTTTTTGGACATCCTGAAGTTTATATTTTAATTTTACCTGGATTTGGAATAGTTTCGCATATTTTAAGTAATTTTACTACAAAACCTGCTTTTGGAACTTTAGGAATAATTTACGCTATAGTTTCTATTGGAATTTTAGGATTTATTGTTTGGGCTCATCATATATTTACTGTAGGAATAGATGTAGATACTCGAGCTTATTTTACTGCTGCTACTATAATTATTGCTGTACCAACAGGAATTAAGGTATTTAGATGATTAATAACACTTTATGGAAGTCGTTGTGAATATAGTGCTTCAATATTTTGAGTATTAGGGTTTATTTTTCTTTTTACTATAGGGGGACTTACTGGGATTGTTTTATCTAACTCTTCATTGGATATTATACTTCATGATACTTATTATGTAGTAGCTCATTTTCATTATGTTCTTTCTATAGGTGCAGTGTTTGCTTTATTTGCTGGTTT
>BgSAF2
CAATTTTTTCCTTACATTTAGCTGGTATATCTTCAATTTTAGGTGCTATTAATTTTATTACTACAATTTTTAATATACGAGCTCCTGGTATTACTATAGAACGGTTGTCTTTATTTGTTTGATCTGTATTAATTACTGCTTTTTTACTTCTCTTATCTTTACCTGTTTTAGCAGGTGCAATTACAATACTTTTAACGGATCGTAATTTTAATACTAGTTTTTTTGATCCAGCTGGAGGAGGAGATCCTATCTTATATCAACATTTATTTTGATTTTTTGGACATCCTGAAGTTTATATTTTAATTTTACCTGGATTTGGGATAGTTTCACATATTTTAAGTAATTTCACTACAAAACCTGCTTTTGGAACTTTAGGGATAATTTACGCTATAGTTTCTATTGGAATTTTAGGATTTATTGTTTGGGCTCATCATATATTTACTGTAGGAATAGATGTAGATACTCGAGCTTATTTTACTGCTGCTACTATAATTATTGCTGTACCAACAGGAATTAAGGTATTTAGATGATTAATAACACTTTATGGAAGTCGTTGTGAATATAGTGCTTCAATATTTTGAGTATTAGGGTTTATTTTTCTTTTTACTATAGGGGGACTTACTGGGATTGTTTTATCTAACTCTTCATTGGATATTATACTTCATGATACTTATTATGTAGTAGCTCATTTTCATTATGTTCTTTCTATAGGTGCAGTGTTTGCTTTATTTGCTGGTTT
>BgSG1
CAATTTTTTCTTTACATTTAGCTGGTATGTCTTCAATTTTAGGTGCTATTAATTTTATTACTACAATTTTTAATATGCGGGCTCCTGGAATTTCTATAGAACGATTATCTTTATTTGTTTGATCTGTATTAATTACTGCATTTTTACTTCTTTTATCTTTACCAGTATTAGCTGGTGCAATTACAATACTTTTAACAGATCGGAACTTTAATACTAGTTTTTTTGATCCAGCTGGAGGTGGGGATCCTATTTTATATCAACATTTATTTTGATTTTTTGGACACCCAGAAGTTTATATTTTAATTTTACCTGGTTTTGGTATAGTTTCTCATATTTTAAGAAATTTTACGACTAAGCCTGCTTTTGGAACTTTAGGAATAATTTATGCAATAGTTTCAATTGGAATTTTAGGGTTTATTGTTTGAGCTCATCATATATTTACTGTTGGTATAGATGTAGATACTCGAGCTTATTTTACGGCTGCTACTATAATTATTGCTGTACCTACAGGAATTAAAGTATTTAGATGATTAATAACACTTTATGGAAGTCGTTGTGAGTATAGTGCTTCAATGTTTTGAGTATTAGGATTTATTTTTTTATTTACAATAGGAGGACTTACTGGAATTGTCTTATCTAATTCT---TTAGATATTATACTTCATGATACTTATTATGTAGTAGCTCATTTTCATTATGTTCTTTCTATAGGTGCAGTGTTTGCTTTATTTGCTGGTTT
>BgTZ1
CAATTTTTTCTTTACATTTAGCTGGTATATCTTCAATTTTAGGTGCGATTAATTTTATTACTACAATTTTTAATATACGAGCTCCTGGAGTTACTATAGAACGGTTGTCTTTATTTGTTTGATCTGTATTAATTACTGCTTTTTTACTTTTACTATCTCTACCAGTTTTAGCAGGTGCAATTACAATACTTTTAACAGATCGTAATTTTAATACTAGTTTTTTTGACCCAGCTGGAGGAGGAGATCCTATTTTATATCAACATTTATTTTGGTTTTTTGGGCATCCTGAAGTTTATATTTTAATTTTACCTGGTTTTGGGATAGTTTCGCATATTTTAAGTAATTTCACTACAAAACCTGCTTTTGGGACCTTAGGAATAATTTATGCAATAGTTTCAATTGGGATTTTAGGGTTTATTGTTTGAGCTCATCATATATTTACTGTAGGAATAGATGTAGATACTCGAGCTTACTTTACTGCTGCTACTATAATTATTGCTGTACCAACAGGAATTAAGGTGTTTAGATGATTGATAACACTTTACGGAAGTCGTTGTGAATATAGTGCTTCAATATTTTGGGTATTAGGGTTTATTTTTCTTTTTACTATAGGGGGACTTACTGGGATTGTTTTATCTAATTCTTCATTAGATATTATATT-CATGATACTTATTATGTAGTAGCTCATTTTCATTATGTTCTTTCTATAGGTGCAGTGTTTGCTTTATTTGCTGGTTT
>BgTZ10
CTATTTTTTCTTTACATTTAGCTGGTATATCTTCAATTTTAGGTGCAATTAATTTTATTACTACAATTTTTAATATACGAGCTCCTGGTATTACTATGGAACGACTATCTTTATTTGTTTGATCTGTATTAATTACTGCTTTTTTACTTCTTTTATCTTTACCAGTTTTAGCAGGTGCAATTACAATACTTTTAACAGATCGTAATTTTAATACTAGATTTTTTGATCCAGCTGGGGGAGGGGATCCTATTTTATACCAACATTTATTTTGATTTTTTGGACATCCTGAAGTTTATATTTTAATTTTACCTGGTTTTGGGATAGTTTCACATATTTTAAGTAATTTTACTACAAAACCCGCTTTTGGGACCTTAGGAATAATTTATGCAATAGTTTCAATTGGAATTTTAGGTTTTATTGTTTGAGCTCATCATATATTTACTGTAGGAATAGATGTGGATACTCGAGCTTATTTCACTGCTGCTACTATAATTATTGCTGTACCAACAGGAATTAAGGTGTTTAGATGATTAATAACACTTTATGGGAGTCGTTGTGAATACAGTGCTTCGATATTTTGAGTGTTAGGGTTTATTTTTCTTTTTACTATAGGTGGACTTACTGGTATTGTTTTATCTAATTCT---TTAGATATTATACTTCATGATACTTATTATGTAGTAGCTCATTTTCATTATGTTCTTTCTATAGGTGCAGTGTTTGCTTTATTTGCTGGTTT
>BgTZ2
CAATTTTTTCTTTACATTTAGCTGGTATATCTTCAATTTTAGGTGCGATTAATTTTATTACTACAATTTTTAATATACGAGCTCCTGGAGTTACTATAGAACGGTTGTCTTTATTTGTTTGATCTGTATTAATTACTGCTTTTTTACTTTTACTATCTCTACCAGTTTTAGCAGGTGCAATTACAATACTTTTAACAGATCGTAATTTTAATACTAGTTTTTTTGACCCAGCTGGAGGAGGAGATCCTATTTTATATCAACATTTATTTTGGTTTTTTGGGCATCCTGAAGTTTATATTTTAATTTTACCTGGTTTTGGGATAGTTTCGCATATTTTAAGTAATTTCACTACAAAACCTGCTTTTGGGACCTTAGGAATAATTTATGCAATAGTTTCAATTGGGATTTTAGGGTTTATTGTTTGAGCTCATCATATATTTACTGTAGGAATAGATGTAGATACTCGAGCTTACTTTACTGCTGCTACTATAATTATTGCTGTACCAACAGGAATTAAGGTGTTTAGATGATTGATAACACTTTACGGAAGTCGTTGTGAATATAGTGCTTCGATATTTTGGGTATTAGGGTTTATTTTTCTTTTTACTATAGGGGGACTTACTGGGATTGTTTTATCTAATTCTTCATTAGATATTATATT-CATGATACTTATTATGTAGTAGCTCATTTTCATTATGTTCTTTCTATAGGTGCAGTGTTTGCTTTATTTGCTGGTTT
>BgTZ3
CAATTTTTTCCTTACATTTAGCTGGTATATCTTCAATTTTAGGTGCTATTAATTTTATTACTACAATTTTTAATATACGAGCTCCTGGTATTACTATAGAACGGTTGTCTTTATTTGTTTGATCTGTATTAATTACTGCTTTTTTGCTTCTCTTATCTTTACCTGTTTTAGCAGGTGCAATTACAATACTTTTAACGGATCGTAATTTTAATACTAGTTTTTTTGATCCAGCTGGAGGAGGAGATCCTATTTTATATCAACATTTATTTTGATTTTTTGGACATCCTGAAGTTTATATTTTAATTTTACCTGGTTTTGGAATAGTTTCGCATATTTTAAGTAATTTTACTACAAAACCTGCTTTTGGAACTTTAGGGATAATTTATGCTATAGTTTCTATTGGAATTTTAGGATTTATTGTTTGGGCTCATCATATATTTACTGTAGGAATAGATGTAGATACTCGAGCTTATTTTACTGCTGCTACTATAATTATTGCTGTACCAACAGGAATTAAGGTATTTAGATGATTAATAACACTTTATGGAAGTCGTTGTGAATATAGTGCTTCAATATTTTGAGTATTAGGATTTATTTTTCTTTTTACTATAGGGGGACTTACTGGAATTGTTTTATCTAATTCT---TTAGATATTATACTTCATGATACTTATTATGTAGTAGCTCATTTTCATTATGTTCTTTCTATAGGTGCAGTGTTTGCTTTATTTGCTGGTTT
>BgTZ4
CAATTTTTTCCTTACATTTAGCTGGTATGTCTTCAATTTTAGGTGCCATTAATTTTATTACTACAATTTTTAATATACGAGCTCCTGGTATTACAATAGAACGGTTGTCTTTATTTGTTTGATCTGTATTAATTACTGCTTTTTTACTTCTCTTATCTTTACCGGTTTTAGCAGGTGCAATTACAATACTTTTAACGGATCGTAATTTTAATACTAGTTTTTTTGATCCAGCTGGAGGAGGGGATCCTATCTTATACCAACATCTATTTTGATTTTTTGGACATCCTGAAGTTTATATTTTAATTTTACCTGGTTTTGGGATAGTTTCGCATATTTTAAGTAATTTTACTACAAAACCTGCTTTTGGGACTTTAGGAATAATTTATGCTATAGTTTCTATTGGAATTTTAGGATTTATTGTTTGGGCTCATCATATATTTACTGTAGGAATAGATGTAGATACTCGAGCTTATTTTACTGCTGCTACTATAATTATTGCTGTACCAACAGGAATTAAGGTATTTAGATGATTAATAACACTTTATGGAAGTCGTTGTGAATATAGTGCTTCAATATTTTGAGTATTAGGATTTATTTTTCTTTTTACTATAGGGGGACTTACTGGGATTGTTTTATCTAATTCT---TTGGATATTATACTTCATGATACTTATTATGTAGTAGCTCATTTTCATTATGTTCTTTCTATAGGTGCAGTGTTTGCTTTATTTGCTGGTTT
>BgTZ5
CAATTTTTTCCTTACATTTAGCTGGTATGTCTTCAATTTTAGGTGCCATTAATTTTATTACTACAATTTTTAATATACGAGCTCCTGGTATTACAATAGAACGGTTGTCTTTATTTGTTTGATCTGTATTAATTACTGCTTTTTTACTTCTCTTATCTTTACCGGTTTTAGCAGGTGCAATTACAATACTTTTAACGGATCGTAATTTTAATACTAGTTTTTTTGATCCAGCTGGAGGAGGGGATCCTATCTTATACCAACATCTATTTTGATTTTTTGGACATCCTGAAGTTTATATTTTAATTTTACCTGGTTTTGGGATAGTTTCGCATATTTTAAGTAATTTTACTACAAAACCTGCTTTTGGGACTTTAGGAATAATTTATGCTATAGTTTCTATTGGAATTTTAGGATTTATTGTTTGGGCTCATCATATATTTACTGTAGGAATAGATGTAGATACTCGAGCTTATTTTACTGCTGCTACTATAATTATTGCTGTACCAACAGGAATTAAGGTATTTAGATGATTAATAACACTTTATGGAAGTCGTTGTGAATATAGTGCTTCAATATTTTGAGTATTAGGATTTATTTTTCTTTTTACTATAGGGGGACTTACTGGGATTGTTTTATCTAATTCT---TTGGATATTATACTTCATGATACTTATTATGTAGTAGCTCATTTTCATTATGTTCTTTCTATAGGTGCAGTGTTTGCTTTATTTGCTGGTTT
>BgTZ7
CTATTTTTTCTTTACATTTAGCTGGTATATCTTCAATTTTAGGTGCGATTAATTTTATTACTACAATTTTTAATATACGAGCTCCTGGGATTACTATAGAACGATTATCTTTATTTGTTTGATCTGTATTAATTACTGCTTTTTTACTTCTTTTATCTTTACCAGTTTTAGCAGGTGCAATTACAATACTTTTAACAGATCGTAATTTTAATACTAGATTTTTTGACCCAGCTGGGGGAGGGGATCCTATTTTATATCAACATTTATTTTGATTTTTTGGACATCCTGAAGTTTATATTTTAATTTTACCTGGTTTTGGAATAGTTTCACATATTTTAAGTAATTTTACTACAAAACCCGCTTTTGGGACCTTAGGAATAATTTATGCAATAGTTTCAATTGGAATTTTAGGTTTTATTGTTTGAGCTCATCATATATTTACTGTAGGAATAGATGTGGATACTCGAGCTTATTTTACTGCTGCTACTATAATTATTGCTGTACCAACAGGAATTAAGGTGTTTAGATGATTAATAACACTTTATGGGAGTCGTTGTGAGTATAGTGCTTCAATATTTTGAGTGTTAGGGTTTATTTTTCTTTTTACTATAGGTGGACTTACTGGTATTGTTTTATCTAATTCT---TTAGATATTATACTTCATGATACTTATTATGTAGTAGCTCATTTTCATTATGTTCTTTCTATAGGTGCAGTGTTTGCTTTATTTGCTGGTTT
>BgTZ8
CTATTTTTTCTTTACATTTAGCTGGTATATCTTCAATTTTAGGTGCGATTAATTTTATTACTACAATTTTTAATATACGAGCTCCTGGGATTACTATAGAACGATTATCTTTATTTGTTTGATCTGTATTAATTACTGCTTTTTTACTTCTTTTATCTTTGCCAGTTTTAGCAGGTGCAATTACAATACTTTTAACAGATCGTAATTTTAATACTAGATTTTTTGACCCAGCTGGGGGAGGGGATCCTATTTTATATCAACATTTATTTTGATTTTTTGGACATCCTGAAGTTTATATTTTAATTTTACCTGGTTTTGGAATAGTTTCACATATTTTAAGTAATTTTACTACAAAACCCGCTTTTGGGACCTTAGGAATAATTTATGCAATAGTTTCAATTGGAATTTTAGGTTTTATTGTTTGAGCTCATCATATATTTACTGTAGGAATAGATGTGGATACTCGAGCTTATTTTACTGCTGCTACTATAATTATTGCTGTACCAACAGGAATTAAGGTGTTTAGATGATTAATAACACTTTATGGGAGTCGTTGTGAGTATAGTGCTTCAATATTTTGAGTGTTAGGGTTTATTTTTCTTTTTACTATAGGTGGACTTACTGGTATTGTTTTATCTAATTCT---TTAGATATTATACTTCATGATACTTATTATGTAGTAGCTCATTTTCATTATGTTCTTTCTATAGGTGCAGTGTTTGCTTTATTTGCTGGTTT
>BgTZ9
CAATTTTTTCTTTACATTTAGCTGGTATATCTTCAATTTTAGGTGCGATTAATTTTATTACTACAATTTTTAATATACGAGCTCCTGGGGTTACTATAGAACGGTTGTCTTTATTTGTTTGATCTGTATTAATTACTGCTTTTTTACTTTTACTATCTCTACCAGTTTTAGCAGGTGCAATTACAATACTTTTAACAGATCGTAATTTTAATACTAGTTTTTTTGACCCAGCTGGAGGAGGAGATCCTATTTTATATCAACATTTATTTTGGTTTTTTGGGCATCCTGAAGTTTATATTTTAATTTTACCTGGTTTTGGGATAGTTTCGCATATTTTAAGTAATTTCACTACAAAACCTGCTTTTGGGACCTTAGGAATAATTTATGCAATAGTTTCAATTGGGATTTTAGGGTTTATTGTTTGAGCCCATCATATATTTACTGTAGGAATAGATGTAGATACTCGAGCTTACTTTACTGCTGCTACTATAATTATTGCTGTACCAACAGGAATTAAGGTGTTTAGATGATTGATAACACTTTACGGAAGTCGTTGTGAATATAGTGCTTCGATATTTTGGGTATTAGGGTTTATTTTTCTTTTTACTATAGGGGGACTTACTGGGATTGTTTTATCTAATTCT---TTAGATATCATATTACATGATACTTATTATGTAGTAGCTCATTTTCATTATGTTCTTTCTATAGGTGCAGTGTTTGCTTTATTTGCTGGTTT
>BgUGD1
CGATTTTTTCTTTACATTTAGCCGGTATATCTTCAATTTTAGGTGCAATTAATTTTATTACTACAATTTTTAATATACGAGCTCCTGGTATTACTATAGAACGGCTATCTTTATTTGTTTGATCTGTATTAATTACTGCTTTTTTACTTCTTTTATCTTTACCAGTTTTAGCAGGTGCAATTACAATGCTTTTAACAGATCGTAATTTTAATACTAGTTTTTTTGATCCAGCTGGAGGAGGGGATCCTATTTTATATCAACATTTATTTTGATTTTTTGGGCATCCTGAAGTTTATATTTTAATTTTACCTGGTTTTGGAATAGTTTCGCATATTTTAAGTAATTTTACTACAAAACCTGCTTTCGGAACCTTAGGAATAATTTATGCAATAGTTTCAATTGGGATTTTAGGTTTTATTGTTTGAGCTCATCATATATTTACTGTAGGAATAGATGTAGATACTCGGGCTTATTTTACTGCTGCTACTATAATTATTGCTGTGCCAACAGGAATTAAGGTGTTTAGATGATTAATAACACTTTATGGAAGTCGTTGTGAATATAGTGCTTCAATATTTTGGGTGCTAGGATTTATTTTTCTTTTTACTATAGGAGGACTTACTGGAATTGTTTTATCTAACTCT---TTAGATATTATACTTCATGATACTTATTATGTAGTAGCTCATTTTCATTATGTTCTTTCTATAGGTGCAGTGTTTGCTTTATTTGCTGGTTT
>BgUGD2
CGATTTTTTCTTTACATTTAGCCGGTATATCTTCAATTTTAGGTGCAATTAATTTTATTACTACAATTTTTAATATACGAGCTCCTGGTATTACTATAGAACGGCTATCTTTATTTGTTTGATCTGTATTAATTACTGCTTTTTTACTTCTTTTATCTTTACCAGTTTTAGCAGGTGCAATTACAATGCTTTTAACAGATCGTAATTTTAATACTAGTTTTTTTGATCCAGCTGGAGGAGGGGATCCTATTTTATATCAACATTTATTTTGATTTTTTGGACATCCTGAAGTTTATATTTTAATTTTACCTGGTTTTGGAATAGTTTCGCATATTTTAAGTAATTTTACTACAAAACCTGCTTTCGGAACCTTAGGAATAATTTATGCAATAGTTTCAATTGGGATTTTAGGGTTTATTGTTTGAGCTCATCATATATTTACTGTAGGAATAGATGTAGATACTCGGGCTTATTTTACTGCTGCTACTATAATTATTGCTGTGCCAACAGGAATTAAGGTGTTTAGATGATTAATAACACTTTATGGAAGTCGTTGTGAATATAGTGCTTCAATATTTTGGGTGCTAGGATTTATTTTTCTTTTTACTATAGGAGGACTTACTGGAATTGTTTTATCTAACTCTTCATTAGATATTATACTTCATGATACTTATTATGTAGTAGCTCATTTTCATTATGTTCTTTCTATAGGTGCAGTGTTTGCTTTATTTGCTGGTTT
>BgUGD3
CGATTTTTTCTTTACATTTAGCCGGTATATCTTCAATTTTAGGTGCAATTAATTTTATTACTACAATTTTTAATATACGAGCTCCTGGTATTACTATAGAACGGCTATCTTTATTTGTTTGATCTGTATTAATTACTGCTTTTTTACTTCTTTTATCTTTACCAGTTTTAGCAGGTGCAATTACAATGCTTTTAACAGATCGTAATTTTAATACTAGTTTTTTTGATCCAGCTGGAGGAGGGGATCCTATTTTATATCAACATTTATTTTGATTTTTTGGACATCCTGAAGTTTATATTTTAATTTTACCTGGTTTTGGAATAGTTTCGCATATTTTAAGTAATTTTACTACAAAACCTGCTTTCGGAACCTTAGGAATAATTTATGCAATAGTTTCAATTGGGATTTTAGGTTTTATTGTTTGAGCTCATCATATATTTACTGTAGGAATAGATGTAGATACTCGGGCTTATTTTACTGCTGCTACTATAATTATTGCTGTGCCAACAGGAATTAAGGTGTTTAGATGATTAATAACACTTTATGGAAGTCGTTGTGAATATAGTGCTTCAATATTTTGGGTGCTAGGATTTATTTTTCTTTTTACTATAGGAGGACTTACTGGAATTGTTTTATCTAACTCT---TTAGATATTATACTTCATGATACTTATTATGTAGTAGCTCATTTTCATTATGTTCTTTCTATAGGTGCAGTGTTTGCTTTATTTGCTGGTTT
>BgZB1
CTATTTTTTCTTTACATTTAGCTGGTATATCTTCAATTTTAGGTGCGATTAATTTTATTACTACAATTTTTAATATACGAGCTCCTGGGATTACTATAGAACGATTATCTTTATTTGTTTGATCTGTATTAATTACTGCTTTTTTACTTCTTTTATCTTTACCAGTTTTAGCAGGTGCAATTACAATACTTTTAACAGATCGTAATTTTAATACTAGATTTTTTGACCCAGCTGGGGGAGGGGATCCTATTTTATATCAACATTTATTTTGATTTTTTGGACATCCTGAAGTTTATATTTTAATTTTACCTGGTTTTGGAATAGTTTCACATATTTTAAGTAATTTTACTACAAAACCCGCTTTTGGGACCTTAGGAATAATTTATGCAATAGTTTCAATTGGAATTTTAGGGTTTATTGTTTGAGCTCATCATATATTTACTGTAGGAATAGATGTGGATACTCGAGCTTATTTTACTGCTGCTACTATAATTATTGCTGTACCAACAGGAATTAAGGTGTTTAGATGATTAATAACACTTTATGGGAGTCGTTGTGAATATAGTGCTTCAATATTTTGAGTGTTAGGGTTTATTTTTCTTTTTACTATAGGTGGACTTACTGGTATTGTTTTATCTAATTCTTCATTAGATATTATACTTCATGATACTTATTATGTAGTAGCTCATTTTCATTATGTTCTTTCTATAGGTGCAGTGTTTGCTTTATTTGCTGGTTT
>BnatSAF1
CTATTTTTTCACTTCATTTAGCTGGAATATCATCAATTTTAGGTGCAATTAATTTTATTACTACAATTTTTAATATGCGAGCACCAGGAATTACTATAGAACGATTATCATTATTTGTATGATCTGTACTAATTACTGCTTTTTTATTACTTCTATCATTACCTGTTTTAGCAGGAGCAATTACAATGCTTTTAACAGATCGAAATTTTAATACCAGATTTTTTGATCCAGCAGGTGGAGGTGATCCTATTTTATACCAACATTTATTTTGATTTTTTGGACATCCTGAAGTATATATTTTAATTTTACCGGGATTTGGAATAATTTCTCATATTCTTAGAAATTTTACTACAAAACCTGCTTTTGGTACTTTAGGGATAATTTATGCAATAGTATCTATTGGAATTTTAGGATTTATTGTATGAGCTCATCATATGTTTACTGTTGGAATGGATGTAGATACTCGAGCTTACTTTACGGCTGCAACTATAATTATTGCAGTTCCTACAGGAATTAAAATTTTTAGTTGATTAATAACTTTATATGGAAGACGTTGTGAATATAGTGCTTCTATATATTGAGTACTAGGATTTATTTTTCTTTTTACTATAGGGGGGTTAACTGGTATTGTATTATCTAATTCTTCTTTAGATATTATATTACATGATACTTATTATGTAGTAGCTCATTTTCATTATGTTCTTTCTATAGGTGCAGTGTTTGCTTTATTTGCTGGTTT
>BnatSAF2
CTATTTTTTCACTTCATTTAGCTGGAATATCATCAATTTTAGGTGCAATTAATTTTATTACTACAATTTTTAATATGCGAGCACCAGGAATTACTATAGAACGATTATCATTATTTGTATGATCTGTACTAATTACTGCTTTTTTATTACTTCTATCATTACCTGTTTTAGCAGGAGCAATTACAATGCTTTTAACAGATCGAAATTTTAATACCAGATTTTTTGATCCAGCAGGTGGAGGTGATCCTATTTTATACCAACATTTATTTTGATTTTTTGGACATCCTGAAGTATATATTTTAATTTTACCGGGATTTGGAATAATTTCTCATATTCTTAGAAATTTTACTACAAAACCTGCTTTTGGTACTTTAGGGATAATTTATGCAATAGTATCTATTGGAATTTTAGGATTTATTGTATGAGCTCATCATATGTTTACTGTTGGAATGGATGTAGATACTCGAGCTTACTTTACGGCTGCAACTATAATTATTGCAGTTCCTACAGGAATTAAAATTTTTAGTTGATTAATAACTTTATATGGAAGACGTTGTGAATATAGTGCTTCTATATATTGAGTACTAGGATTTATTTTTCTTTTTACTATAGGGGGGTTAACTGGTATTGTATTATCTAATTCT---TTAGATATTATATTACATGATACTTATTATGTAGTAGCTCATTTTCATTATGTTCTTTCTATAGGTGCAGTGTTTGCTTTATTTGCTGGTTT
>BnasKY1
CTATTTTCTCTTTACATTTAGCTGGAATATCTTCTATTTTAGGTGCTATTAATTTCATTACTACAATTTTTAATATACGAGCTCCTGGTATTACTATAGAACGACTATCATTATTTGTTTGATCCGTTTTAATTACAGCTTTTTTACTTCTTTTATCTTTACCTGTTTTAGCAGGTGCAATTACTATACTTCTTACAGATCGTAATTTTAATACTAGTTTTTTTGATCCAGCTGGTGGTGGTGATCCTATTCTTTATCAACATTTATTTTGGTTTTTTGGTCACCCAGAGGTTTATATTTTAATCTTACCAGGTTTTGGGATAGTTTCTCATATTCTGAGAAATTTTACTACTAAACCTGCTTTTGGGACATTAGGAATAATTTATGCAATAGTTTCAATTGGAATTTTAGGTTTTATTGTTTGGGCTCACCATATATTTACTGTTGGAATAGATGTAGATACCCGGGCTTACTTCACTGCTGCTACAATAATTATTGCTGTACCAACAGGAATTAAGGTGTTTAGATGATTAATAACACTTTATGGAAGTCGTTGTGAATATAGTGCTTCAATATATTGAGTGTTAGGGTTTATTTTTCTTTTTACAATAGGTGGACTTACTGGTATTGTTTTATCTAATTCT---TTAGATATTATACTTCATGATACTTATTATGTAGTAGCTCATTTTCATTATGTTCTTTCTATAGGTGCAGTGTTTGCTTTATTTGCTGGTTT
>BnasKY2
CTATTTTCTCTTTACATTTAGCTGGAATATCTTCTATTTTAGGTGCTATTAATTTCATTACTACAATTTTTAATATACGAGCTCCTGGTATTACTATAGAACGACTATCATTATTTGTTTGATCCGTTTTAATTACAGCTTTTTTACTTCTTTTATCTTTACCTGTTTTAGCAGGTGCAATTACTATACTTCTTACAGATCGTAATTTTAATACTAGTTTTTTTGATCCAGCTGGTGGTGGTGATCCTATTCTTTATCAACATTTATTTTGGTTTTTTGGTCACCCAGAGGTTTATATTTTAATCTTACCAGGTTTTGGGATAGTTTCTCATATTCTGAGAAATTTTACTACTAAACCTGCTTTTGGAACATTAGGAATAATTTATGCAATAGTTTCAATTGGAATTTTAGGTTTTATTGTTTGGGCTCACCATATATTTACTGTTGGAATAGATGTAGATACCCGAGCTTACTTCACTGCTGCTACAATAATTATTGCTGTACCAACAGGAATTAAGGTGTTTAGATGATTAATAACACTTTATGGAAGTCGTTGTGAATATAGTGCTTCAATATATTGAGTGTTAGGGTTTATTTTTCTTTTTACAATAGGTGGACTTACTGGTATTGTTTTATCTAATTCT---TTAGATATTATACTTCATGATACTTATTATGTAGTAGCTCATTTTCATTATGTTCTTTCTATAGGTGCAGTGTTTGCTTTATTTGCTGGTTT
>BnasKY3
CTATTTTCTCTTTACATTTAGCTGGAATATCTTCTATTTTAGGTGCTATTAATTTCATTACTACAATTTTTAATATACGAGCTCCTGGTATTACTATAGAACGACTATCATTATTTGTTTGATCCGTTTTAATTACAGCTTTTTTACTTCTTTTATCTTTACCTGTTTTAGCAGGTGCAATTACTATACTTCTTACAGATCGTAATTTTAATACTAGTTTTTTTGATCCAGCTGGTGGTGGTGATCCTATTCTTTATCAACATTTATTTTGGTTTTTTGGTCACCCAGAGGTTTATATTTTAATCTTACCAGGTTTTGGGATAGTTTCTCATATTCTGAGAAATTTTACTACTAAACCTGCTTTTGGGACATTAGGAATAATTTATGCAATAGTTTCAATTGGAATTTTAGGTTTTATTGTTTGGGCTCACCATATATTTACTGTTGGAATAGATGTAGATACCCGAGCTTACTTCACTGCTGCTACAATAATTATTGCTGTACCAACAGGAATTAAGGTGTTTAGATGATTAATAACACTTTATGGAAGTCGTTGTGAATATAGTGCTTCAATATATTGAGTGTTAGGGTTTATTTTTCTTTTTACAATAGGTGGACTTACTGGTATTGTTTTATCTAATTCT---TTAGATATTATACTTCATGATACTTATTATGTAGTAGCTCATTTTCATTATGTTCTTTCTATAGGTGCAGTGTTTGCTTTATTTGCTGGTTT
>BnasTZ1
CTATTTTTTCTTTACATTTAGCTGGAATATCATCTATTTTAGGTGCAATTAATTTTATTACTACAATTTTTAATATACGAGCTCCTGGTATCACCATAGAACGGCTATCGTTATTTGTTTGATCTGTTTTAATTACAGCTTTTTTGCTTCTTTTATCTTTGCCTGTATTAGCAGGTGCAATTACTATACTTCTTACAGATCGTAATTTTAATACTAGTTTTTTTGATCCAGCTGGTGGTGGTGACCCTATTCTTTATCAACATTTATTTTGATTTTTTGGTCATCCTGAGGTTTATATTTTAATTTTACCAGGTTTTGGAATAGTTTCTCATATTTTGAGAAATTTTACTACTAAGCCTGCTTTTGGGACATTAGGTATAATCTATGCAATAGTTTCAATTGGGATTTTAGGGTTTATTGTTTGGGCTCATCATATATTTACTGTTGGTATAGATGTAGATACTCGAGCTTATTTTACTGCTGCTACAATAATTATTGCTGTACCAACAGGAATTAAAGTGTTTAGATGATTAATAACACTTTATGGAAGTCGTTGTGAATATAGTGCTTCAATATATTGAGTGTTAGGATTTATTTTTCTTTTTACAATAGGTGGACTTACTGGAATTGTTTTATCTAATTCTTCATTGGATATCATACTTCATGATACTTATTATGTAGTAGCTCATTTTCATTATGTTCTTTCTATAGGTGCAGTGTTTGCTTTATTTGCTGGTTT
>BnasTZ2
CTATTTTTTCTTTACATTTAGCTGGAATATCATCTATTTTAGGTGCAATTAATTTTATTACTACAATTTTTAATATACGAGCTCCTGGTATCACCATAGAACGGCTATCGTTATTTGTTTGATCTGTTTTAATTACAGCTTTTTTGCTTCTTTTATCTTTGCCTGTATTAGCAGGTGCAATTACTATACTTCTTACAGATCGTAATTTTAATACTAGTTTTTTTGATCCAGCTGGTGGTGGTGACCCTATTCTTTATCAACATTTATTTTGATTTTTTGGTCATCCTGAGGTTTATATTTTAATTTTACCAGGTTTTGGAATAGTTTCTCATATTTTGAGAAATTTTACTACTAAGCCTGCTTTTGGGACATTAGGTATAATCTATGCAATAGTTTCAATTGGGATTTTAGGGTTTATTGTTTGGGCTCATCATATATTTACTGTTGGTATAGATGTAGACACTCGAGCTTATTTTACTGCTGCTACAATAATTATTGCTGTACCAACAGGAATTAAAGTGTTTAGATGATTAATAACACTTTATGGAAGTCGTTGTGAATATAGTGCTTCAATATATTGAGTGTTAGGATTTATTTTTCTTTTTACAATAGGTGGACTTACTGGAATTGTTTTATCTAATTCTTCATTGGATATCATACTTCATGATACTTATTATGTAGTAGCTCATTTTCATTATGTTCTTTCTATAGGTGCAGTGTTTGCTTTATTTGCTGGTTT
>BnasTZ3
CTATTTTTTCTTTACATTTAGCTGGAATATCATCTATTTTAGGTGCAATTAATTTTATTACTACAATTTTTAATATACGAGCTCCCGGTATCACCATAGAACGGCTATCGTTATTTGTTTGATCTGTTTTAATTACAGCTTTTTTGCTTCTTTTATCTTTGCCTGTATTAGCAGGTGCAATTACTATACTTCTTACAGATCGTAATTTTAATACTAGTTTTTTTGATCCAGCTGGTGGTGGTGACCCTATTCTTTATCAACATTTATTTTGATTTTTTGGTCATCCTGAGGTTTATATTTTAATTTTACCAGGTTTTGGAATAGTTTCTCATATTTTGAGAAATTTTACTACTAAGCCTGCTTTTGGGACATTAGGTATAATCTATGCAATAGTTTCAATTGGGATTTTAGGGTTTATTGTTTGGGCTCATCATATATTTACTGTTGGTATAGATGTAGATACTCGAGCTTATTTTACTGCTGCTACAATAATTATTGCTGTACCAACAGGAATTAAAGTGTTTAGATGATTAATAACACTTTATGGAAGTCGTTGTGAATATAGTGCTTCAATATATTGAGTGTTAGGATTTATTTTTCTTTTTACAATAGGTGGACTTACTGGAATTGTTTTATCTAATTCT---TTGGATATCATACTTCATGATACTTATTATGTAGTAGCTCATTTTCATTATGTTCTTTCTATAGGTGCAGTGTTTGCTTTATTTGCTGGTTT
>BnasTZ4
CTATTTTCTCTTTACATTTAGCTGGGATATCTTCTATTTTAGGTGCTATTAATTTCATTACTACAATTTTTAATATACGAGCTCCTGGTATTACTATAGAACGACTATCATTATTTGTTTGATCCGTTTTAATTACAGCTTTTTTACTTCTTTTATCTTTACCTGTTTTAGCAGGTGCAATTACTATACTTCTTACAGATCGTAATTTTAATACTAGTTTTTTTGATCCAGCTGGTGGTGGTGATCCTATTCTTTACCAACATTTATTTTGGTTTTTTGGTCACCCAGAGGTTTATATTTTAATCTTACCAGGTTTTGGAATAGTTTCTCATATTCTGAGAAACTTTACGACTAAACCTGCTTTTGGAACATTAGGAATAATTTATGCAATAGTTTCAATTGGAATTTTAGGTTTTATTGTTTGGGCTCACCATATATTTACTGTTGGTATAGATGTAGATACTCGAGCTTACTTCACTGCTGCTACAATAATTATTGCTGTACCAACAGGAATTAAGGTGTTTAGATGATTAATAACACTTTATGGAAGTCGTTGTGAATATAGTGCTTCAATATATTGAGTGTTAGGGTTTATTTTTCTTTTTACAATAGGTGGACTTACTGGTATTGTTTTATCTAATTCT---TTAGATATTATACTTCATGATACTTATTATGTAGTAGCTCATTTTCATTATGTTCTTTCTATAGGTGCAGTGTTTGCTTTATTTGCTGGTTT
>BnasTZ5
CTATTTTCTCTTTACATTTAGCTGGGATATCTTCTATTTTAGGTGCTATTAATTTCATTACTACAATTTTTAATATACGAGCTCCTGGTATTACTATAGAACGACTATCATTATTTGTTTGATCAGTTTTAATTACAGCTTTTTTGCTTCTTTTATCTTTACCTGTTTTAGCAGGTGCAATTACTATACTTCTTACAGATCGTAATTTTAATACTAGTTTTTTTGATCCAGCTGGTGGTGGTGATCCTATTCTTTATCAACATTTATTTTGGTTTTTTGGTCACCCAGAGGTTTATATTTTAATTTTACCAGGTTTTGGGATAGTTTCTCATATTTTGAGAAATTTTACTACTAAACCTGCTTTTGGGACATTAGGAATAATTTATGCAATAGTTTCAATTGGAATTTTAGGTTTTATTGTTTGGGCTCACCATATATTTACTGTTGGAATAGATGTAGATACTCGAGCTTACTTCACTGCTGCTACAATAATTATTGCTGTACCAACAGGAATTAAGGTGTTTAGATGATTAATAACACTTTATGGAAGTCGTTGTGAATATAGTGCTTCAATATATTGAGTGTTAGGGTTTATTTTTCTTTTTACAATAGGTGGACTTACTGGTATTGTTTTATCTAATTCT---TTAGATATTACACTTCATGATACTTATTATGTAGTAGCTCATTTTCATTATGTTCTTTCTATAGGTGCAGTGTTTGCTTTATTTGCTGGTTT
>BnasTZ6
CTATTTTTTCTTTACATTTAGCTGGAATATCATCTATTTTAGGTGCAATTAATTTTATTACTACAATTTTTAATATACGAGCTCCTGGTATTACCATAGAACGGCTATCATTATTTGTTTGATCTGTTTTAATTACAGCTTTTTTGCTTCTTTTATCTTTGCCTGTATTAGCAGGTGCAATTACTATACTTCTTACAGATCGTAATTTTAATACTAGTTTTTTTGATCCAGCTGGTGGTGGTGACCCTATTCTTTATCAACATTTATTTTGATTTTTTGGTCATCCTGAGGTTTATATTTTAATTTTACCAGGTTTTGGAATAGTTTCTCATATTTTGAGAAATTTTACTACTAAGCCTGCTTTTGGGACATTAGGTATAATTTATGCAATAGTTTCAATTGGGATTTTAGGGTTTATTGTTTGGGCTCATCATATATTTACTGTTGGTATAGATGTGGATACTCGAGCTTATTTTACTGCTGCTACAATAATTATTGCTGTACCAACAGGAATTAAAGTGTTTAGATGATTAATAACACTTTATGGAAGTCGTTGTGAATATAGTGCTTCAATATATTGAGTGTTAGGATTTATTTTTCTTTTTACAATAGGTGGACTTACTGGAATTGTTTTATCTAATTCTTCATTGGATATCATACTTCATGATACTTATTATGTAGTAGCTCATTTTCATTATGTTCTTTCTATAGGTGCAGTGTTTGCTTTATTTGCTGGTTT
>BnasUGD1
CTATTTTTTCTTTACATTTAGCTGGAATATCATCTATTTTAGGTGCAATTAATTTTATTACTACAATTTTTAATATACGAGCTCCTGGTATTACCATAGAACGGCTATCGTTATTTGTTTGATCTGTTTTAATTACAGCTTTTTTGCTTCTTTTATCTTTGCCTGTATTAGCAGGTGCAATTACTATACTTCTTACAGATCGTAATTTTAATACTAGTTTTTTTGATCCAGCTGGTGGTGGTGACCCTATTCTTTATCAACATTTATTTTGATTTTTTGGTCATCCCGAGGTTTATATTTTAATTTTACCAGGTTTTGGAATAGTTTCTCATATTTTGAGAAATTTTACTACTAAGCCTGCTTTTGGGACATTAGGTATAATTTATGCAATAGTTTCAATTGGGATTTTAGGGTTTATTGTTTGGGCTCATCATATATTTACTGTTGGTATAGATGTGGATACTCGAGCTTATTTTACTGCTGCTACAATAATTATTGCTGTACCAACAGGAATTAAAGTGTTTAGATGATTAATAACACTTTATGGAAGTCGTTGTGAATATAGTGCTTCAATATATTGAGTGTTAGGATTTATTTTTCTTTTTACAATAGGTGGACTTACTGGAATTGTTTTATCTAATTCT---TTGGATATCATACTTCATGATACTTATTATGTAGTAGCTCATTTTCATTATGTTCTTTCTATAGGTGCAGTGTTTGCTTTATTTGCTGGTTT
>BnyMlw1
CTATTTTTTCACTTCACTTAGCTGGGATATCATCAATTTTAGGGGCAATTAATTTTATTACTACAATTTTCAATATGCGGGCACCAGGAATTACTATAGAACGGTTATCTTTATTTGTATGATCTGTATTAATTACTGCTTTTTTATTACTTCTATCATTACCTGTTTTAGCAGGAGCAATTACAATGCTTTTAACAGATCGAAATTTTAATACCAGATTTTTTGATCCAGCAGGAGGAGGTGATCCAATTCTATACCAACATTTATTTTGATTTTTTGGACATCCTGAAGTATATATTTTAATTTTACCTGGATTTGGAATAATTTCTCATATTCTTAGAAATTTTACTACAAAACCTGCTTTTGGTACTTTAGGGATAATCTATGCAATAGTATCTATTGGTATTTTAGGATTTATTGTATGAGCTCATCATATATTTACTGTAGGTATAGATGTAGATACTCGAGCTTACTTTACAGCTGCAACTATAATTATTGCAGTTCCTACAGGAATTAAAGTTTTTAGTTGATTAATAACTTTATATGGAAGACGTTGTGAATATAGTGCTTCTATATATTGAGTACTAGGGTTTATTTTTCTTTTTACTATGGGGGGATTAACTGGTATTGTATTATCTAATTCT---TTAGATATTATATTACATGATACTTATTATGTAGTAGCTCATTTTCATTATGTTCTTTCTATAGGTGCAGTGTTTGCTTTATTTGCTGGTTT
>BnasZB1
CTATTTTCTCTTTACATTTAGCTGGGATATCTTCTATTTTAGGTGCTATTAATTTCATTACTACAATTTTTAATATACGAGCTCCTGGTATTACTATAGAACGACTATCATTATTTGTTTGATCCGTTTTAATTACAGCTTTTTTGCTTCTTTTATCTTTACCTGTTTTAGCAGGTGCAATTACTATACTTCTTACAGATCGTAATTTTAATACTAGTTTTTTTGATCCAGCTGGTGGTGGTGATCCTATTCTTTATCAACATTTATTTTGGTTTTTTGGTCACCCAGAGGTTTATATTTTAATCTTACCAGGTTTTGGGATAGTTTCTCATATTCTGAGAAATTTTACTACTAAACCTGCTTTTGGGACATTAGGAATAATTTATGCAATAGTTTCAATTGGAATTTTAGGTTTTATTGTTTGGGCTCACCATATATTTACTGTTGGAATAGATGTAGATACTCGAGCTTACTTCACTGCTGCTACAATAATTATTGCTGTACCAACAGGAATTAAGGTGTTTAGATGATTAATAACACTTTATGGAAGTCGTTGTGAATATAGTGCTTCAATATATTGAGTGTTAGGGTTTATTTTTCTTTTTACAATAGGTGGACTTACTGGTATTGTTTTATCTAATTCTTCATTAGATATTATACTTCATGATACTTATTATGTAGTAGCTCATTTTCATTATGTTCTTTCTATAGGTGCAGTGTTTGCTTTATTTGCTGGTTT
>BtBKF1
CTATTTTTTCGCTTCATTTAGCTGGGATATCATCAATTTTAGGGGCAATTAATTTTATTACTACAATTTTCAACATACGGGCACCAGGAATTACTATAGAACGATTATCTTTATTTGTATGATCTGTACTAATTACTGCTTTTTTATTACTTTTATCATTACCTGTTTTAGCAGGGGCAATTACAATGCTTTTAACAGATCGAAATTTTAATACCAGATTTTTTGACCCAGCAGGTGGAGGTGACCCTATTTTATATCAGCATTTATTTTGATTTTTTGGACATCCTGAAGTATATATTTTAATTTTACCAGGATTTGGAATAATTTCCCATATTCTTAGAAATTTTACTACAAAACCTGCTTTTGGTACTTTAGGTATAATTTATGCCATAGTATCTATTGGGATTTTAGGATTTATTGTATGAGCTCATCATATATTTACTGTTGGAATGGATGTAGATACTCGAGCTTATTTTACGGCTGCAACTATAATTATTGCAGTTCCTACAGGAATTAAGGTTTTTAGTTGATTAATAACTTTATATGGAAGACGTTGTGAATATAGTGCTTCTATATATTGAGTACTAGGATTCATTTTTCTTTTTACTATAGGAGGGTTAACTGGTATTGTACTATCTAATTCTTCTTTAGACATTATACTACATGATACTTATTATGTAGTAGCTCATTTTCATTATGTTCTTTCTATAGGTGCAGTGTTTGCTTTATTTGCTGGTTT
>BtNig1
CTATTTTTTCGCTTCATTTAGCTGGGATATCATCAATTTTAGGGGCAATTAATTTTATTACTACAATTTTCAATATACGGGCACCAGGAATTACTATAGAACGATTATCTTTATTTGTATGATCTGTACTAATTACTGCTTTTTTATTACTTTTATCATTACCTGTTTTAGCAGGAGCAATTACAATGCTTTTAACAGATCGAAATTTTAATACCAGATTTTTTGACCCAGCAGGTGGAGGTGACCCTATTTTATATCAGCATTTATTTTGATTTTTTGGACATCCTGAAGTATATATTTTAATTTTACCAGGATTTGGGATAATTTCCCATATTCTTAGAAATTTTACTACAAAACCTGCTTTTGGTACTTTAGGTATAATTTATGCAATAGTATCTATTGGGATTTTAGGATTTATTGTATGAGCTCATCATATATTTACTGTTGGAATGGATGTAGATACTCGAGCTTATTTTACGGCTGCAACTATAATTATTGCAGTTCCTACAGGAATTAAAGTTTTTAGTTGATTAATAACTTTATATGGAAGACGTTGTGAATATAGTGCTTCTATATATTGAGTACTAGGATTCATTTTTCTTTTTACTATAGGAGGGTTAACTGGTATTGTACTATCTAATTCTTCTTTAGACATTATACTACATGATACTTATTATGTAGTAGCTCATTTTCATTATGTTCTTTCTATAGGTGCAGTGTTTGCTTTATTTGCTGGTTT
>BtroTZ1
CTATTTTTTCTCTTCACTTAGCTGGGATATCATCAATTTTAGGGGCAATTAATTTTATTACTACAATTTTCAATATGCGTGCACCAGGAATTAATATAGAACGATTATCTTTATTTGTATGATCTGTACTAATTACTGCTTTTTTATTACTTCTATCATTACCTGTTTTAGCAGGAGCAATTACAATGCTTTTAACAGATCGAAATTTTAATACTAGATTTTTTGATCCAGCAGGTGGAGGTGATCCTATTTTATACCAACATTTATTTTGATTTTTTGGACATCCTGAAGTATATATTTTAATTTTACCGGGATTTGGAATAATTTCTCATATTCTTAGAAATTTTACTACAAAACCTGCTTTTGGTACTTTAGGAATAATTTATGCAATAGTATCTATTGGAATTTTAGGATTTATTGTATGAGCTCATCATATGTTTACTGTTGGAATGGATGTAGATACTCGAGCTTACTTTACGGCTGCAACTATAATTATTGCAGTTCCTACAGGAATTAAAGTTTTTAGTTGATTAATAACTTTATATGGAAGACGTTGTGAATATAGTGCTTCTATATACTGAGTACTAGGATTTATTTTTCTTTTTACTATAGGGGGATTAACTGGTATTGTATTATCTAATTCTTCTTTAGATATTATATTACATGATACTTATTATGTAGTAGCTCATTTTCATTATGTTCTTTCTATAGGTGCAGTGTTTGCTTTATTTGCTGGTTT
>BtSG1
CTATTTTTTCACTTCATTTAGCTGGGATATCATCAATTTTAGGGGCAATTAATTTTATTACTACAATTTTCAATATACGGGCACCAGGAATTACTATAGAACGATTATCTTTATTTGTATGATCTGTACTAATTACTGCTTTTTTATTACTTTTATCATTACCTGTTTTAGCAGGAGCAATTACAATGCTTTTAACAGATCGAAATTTTAATACCAGATTTTTTGACCCAGCAGGTGGAGGTGACCCTATTTTATATCAGCATTTATTTTGATTTTTTGGACATCCTGAAGTATATATTTTAATTTTACCAGGATTTGGAATAATTTCCCATATTCTTAGAAATTTTACTACAAAACCTGCTTTTGGTACTTTAGGAATAATTTATGCAATAGTATCTATTGGGATTTTAGGATTTATTGTATGAGCTCATCATATATTTACTGTTGGAATGGATGTAGATACTCGAGCTTATTTTACGGCTGCAACTATAATTATTGCAGTTCCTACAGGAATTAAAGTTTTTAGTTGATTAATAACTTTATATGGAAGACGTTGTGAATATAGTGCTTCTATATATTGAGTACTAGGATTTATTTTTCTTTTTACTATAGGAGGGTTAACTGGTATTGTACTATCTAATTCT---TTAGACATTATACTACATGATACTTATTATGTAGTAGCTCATTTTCATTATGTTCTTTCTATAGGTGCAGTGTTTGCTTTATTTGCTGGTTT
>BtTZ1
CTATTTTTTCACTTCATTTAGCTGGGATATCATCAATTTTAGGGGCAATTAATTTTATTACTACAATTTTCAATATACGGGCACCAGGAATTACTATAGAACGATTATCTTTATTCGTATGATCTGTACTAATTACTGCTTTTTTATTACTTTTATCATTACCTGTTTTAGCAGGAGCAATTACAATGCTTTTAACAGATCGAAATTTTAATACCAGATTTTTTGACCCAGCAGGTGGAGGTGACCCTATTTTATATCAGCATTTATTTTGATTTTTTGGACATCCTGAAGTATATATTTTAATTTTACCAGGATTTGGAATAATTTCCCATATTCTTAGAAATTTTACTACAAAACCTGCTTTTGGTACTTTAGGGATAATTTATGCAATAGTATCTATTGGGATTTTAGGATTTATTGTATGAGCTCATCATATATTTACTGTTGGAATGGATGTAGATACTCGAGCTTATTTTACGGCTGCAACTATAATTATTGCAGTTCCTACAGGAATTAAAGTTTTTAGTTGATTAATAACTTTATATGGAAGACGTTGTGAATATAGTGCTTCTATATATTGAGTACTAGGGTTTATTTTTCTTTTTACTATAGGAGGATTAACTGGTATTGTACTATCTAATTCTTCTTTAGATATTATACTACATGATACTTATTATGTAGTAGCTCATTTTCATTATGTTCTTTCTATAGGTGCAGTGTTTGCTTTATTTGCTGGTTT
>SpKY1
CAATTTTTTCTTTACATTTAGCTGGTATATCTTCAATTTTAGGTGCTATTAATTTTATTACTACAATTTTTAATATACGAGCTCCTGGTATTACTATAGAACGACTATCTTTATTTGTTTGATCTGTATTAATTACTGCTTTTTTACTTCTTTTATCCTTACCTGTTTTAGCAGGTGCAATTACAATACTTTTAACAGATCGAAATTTTAATACTAGATTTTTTGATCCAGCTGGGGGTGGAGATCCTATTTTATATCAACATTTATTTTGGTTTTTTGGACACCCTGAGGTATATATTTTAATTTTACCTGGTTTTGGAATGATTTCTCATATTTTAAGAAACTTTACCACTAAACCTGCTTTTGGTACTTTAGGTATAATTTATGCGATGGTTTCTATTGGGATTTTAGGTTTTATTGTTTGAGCTCATCATATATTTACTGTAGGTATAGATGTAGATACTCGAGCTTACTTTACTGCTGCTACAATAATTATTGCTGTACCTACAGGGATTAAAGTGTTTAGATGATTAATAACACTTTATGGAAGTCGTTGTGAATATAGTGCTTCAATATTTTGAGTGTTAGGTTTTATTTTTCTTTTTACTATAGGAGGACTTACTGGAATTGTTTTATCTAATTCTTCATTAGATATTATACTTCATGATACTTATTATGTAGTAGCTCATTTTCATTATGTTCTTTCTATAGGTGCAGTGTTTGCTTTATTTGCTGGTTT
>SpTZ1
CAATTTTTTCTTTACATTTAGCTGGTATGTCTTCAATTTTAGGTGCTATTAATTTTATTACTACAATTTTTAATATACGAGCTCCTGGTATTACTATAGAACGATTATCTTTATTTGTTTGATCTGTGTTAATTACTGCTTTTTTACTTCTTTTATCCTTACCTGTTTTAGCAGGTGCAATTACAATACTTTTAACAGATCGAAATTTTAATACTAGATTTTTTGATCCAGCTGGGGGTGGGGATCCTATTTTATATCAACATTTATTTTGATTTTTTGGACACCCTGAGGTATATATTTTAATTTTACCTGGTTTTGGAATGATTTCTCATATTTTAAGAAACTTTACCACTAAACCTGCTTTTGGTACTTTAGGTATAATTTATGCGATGGTTTCTATTGGAATTTTAGGTTTTATTGTTTGAGCTCATCATATATTTACTGTAGGTATAGATGTAGATACTCGAGCTTACTTTACTGCTGCTACAATAATTATTGCTGTACCTACAGGGATTAAAGTGTTTAGATGATTAATAACACTTTATGGAAGTCGTTGTGAATATAGTGCTTCAATATTTTGAGTGTTAGGTTTTATTTTTCTTTTTACTATAGGAGGACTTACTGGAATTGTTTTATCTAATTCTTCATTAGATATTATACTTCATGATACTTATTATGTAGTAGCTCATTTTCATTATGTTCTTTCTATAGGTGCAGTGTTTGCTTTATTTGCTGGTTT
