# Supplementary material for: Phylogeography of Bulinus truncatus (Audouin, 1827) (Gastropoda: Planorbidae) in Selected African Countries
Source: Trop Med Infect Dis. 2018 Dec 19;3(4):127. doi: 10.3390/tropicalmed3040127 (PMC6306716; doi:10.3390/tropicalmed3040127)
Supplement: Supplementary file 1 [file tropicalmed-03-00127-s001.zip › Supplementary data3/ITS 1 Bulinus truncatus combined Egypt_Sudan sequences.fas]

>SU4
CGGGT-CATCCCGGGGCCACGCCCGTCTGAGGGTCGGTTGGCT-AAAGCGATCGCTACGAAGCATTAATATCGTTCCGTGCGGCTTGCAGGGCGCGTCCCGTCGTCGCTTGCAC-------------------------------TCGACACGAGGAGATGA---C-----GGGAACGCTCGAAACGGAACGGTG----TTGCTTATGGCAT-TGGGTGTTCGCT----------------------------------------------------------------CACCCGC--------------GT-AGCGCTTTGGGCCTTCGCGGATAG-CTTCTCTGCCCCGCTCTGGCGGAG---TCGCAAGTCCCCGTGGCCTCAAGTACAGGATGCGCCGTTCGTCCT-TCCTGTCCCCCTTTACGCATGTCGCCGT--------TA----------CGGTGATCTCTCGTCGCCAGGGC-AGGACCCGGCTCG-TGCTCTTGCGAGTCATACGGACCTCG-TGCCTGGCACAGTCTCTCCCCCACACCAG--GGGAGGGGCGGGCTTGAGATGGGC-----TA---TAACG------------CG-------------TGTG--AG----GTGGACATGTGAC-----GGCGCCCGCC-----TCGTCAAGGGCG-------TAAGA-AAAA-----CCATTT--TA--TA---TCCGACCTCAGATCGGACGAGATTACCCGCTGAACTTAAGCAA--
>SU7
CGGGT-CATCCCGGGGCCACGCCCGTCTGAGGGTCGGTTGGCT-AAAGCGATCGCTACGAAGCATTAATATCGTTCCGTGCGGCTTGCAGGGCGCGTCCCGTCGTCGCTTGCAC-------------------------------TCGACACGAGGAGATGA---C-----GGGAACGCTCGAAACGGAACGGTG----TTGCTTATGGCAT-TGGGTGTTCGCT----------------------------------------------------------------CACCCGC--------------GT-AGCGCTTTGGGCCTTCGCGGATAG-CTTCTCTGCCCCGCTCTGGCGGAG---TCGCAAGTCCCCGTGGCCTCAAGTACAGGATGCGCCGTTCGTCCT-TCCTGTCCCCCTTTACGCATGTCGCCGT--------TA----------CGGTGATCTCTCGTCGCCAGGGC-AGGACCCGGCTCG-TGCTCTTGCGAGTCATACGGACCTCG-TGCCTGGCACAGTCTCTCCCCCACACCAG--GGGAGGGGCGGGCTTGAGATGGGC-----TA---TAACG------------CG-------------TGTG--AG----GTGGACATGTGAC-----GGCGCCCGCC-----TCGTCAAGGGCG-------TAAGA-AAAA-----CCATTT--TA--TA---TCCGACCTCAGATCGGACGAGATTACCCGCTG-------------
>SU18
CGGGT-CATCCCGGGGCCACGCCCGTCTGAGGGTCGGTTGGCT-AAAGCGATCGCTACGAAGCATTAATATCGTTCCGTGCGGCTTGCAGGGCGCGTCCCGTCGTCGCTTGCAC-------------------------------TCGACACGAGGAGATGA---C-----GGGAACGCTCGAAACGGAACGGTG----TTGCTTATGGCAT-TGGGTGTTCGCT----------------------------------------------------------------CACCCGC--------------GT-AGCGCTTTGGGCCTTCGCGGATAG-CTTCTCTGCCCCGCTCTGGCGGAG---TCGCAAGTCCCCGTGGCCTCAAGTACAGGATGCGCCGTTCGTCCT-TCCTGTCCCCCTTTACGCATGTCGCCGT--------TA----------CGGTGATCTCTCGTCGCCAGGGC-AGGACCCGGCTCG-TGCTCTTGCGAGTCATACGGACCTCG-TGCCTGGCACAGTCTCTCCCCCACACCAG--GGGAGGGGCGGGCTTGAGATGGGC-----TA---TAACG------------CG-------------TGTG--AG----GTGGACATGTGAC-----GGCGCCCGCC-----TCGTCAAGGGCG-------TAAGA-AAAA-----CCATTT--TA--TA---TCCGACCTCAGATCGGACGAGATTACCCGCTGAACTTAAGCAA--
>SU27
CGGGT-CATCCCGGGGCCACGCCCGTCTGAGGGTCGGTTGGCT-AAAGCGATCGCTACGAAGCATTAATATCGTTCCGTGCGGCTTGCAGGGCGCGTCCCGTCGTCGCTTGCAC-------------------------------TCGACACGAGGAGATGA---C-----GGGAACGCTCGAAACGGAACGGTG----TTGCTTATGGCAT-TGGGTGTTCGCT----------------------------------------------------------------CACCCGC--------------GT-AGCGCTTTGGGCCTTCGCGGATAG-CTTCTCTGCCCCGCTCTGGCGGAG---TCGCAAGTCCCCGTGGCCTCAAGTACAGGATGCGCCGTTCGTCCT-TCCTGTCCCCCTTTACGCATGTCGCCGT--------TA----------CGGTGATCTCTCGTCGCCAGGGC-AGGACCCGGCTCG-TGCTCTTGCGAGTCATACGGACCTCG-TGCCTGGCACAGTCTCTCCCCCACACCAG--GGGAGGGGCGGGCTTGAGATGGGC-----TA---TAACG------------CG-------------TGTG--AG----GTGGACATGTGAC-----GGCGCCCGCC-----TCGTCAAGGGCG-------TAAGA-AAAA-----CCATTT--TA--TA---TCCGACCTCAGATCGGACGAGATTACCCGCTG-------------
>SU12
CGGGT-CATCCCGGGGCCACGCCCGTCTGAGGGTCGGTTGGCT-AAAGCGATCGCTACGAAGCATTAATATCGTTCCGTGCGGCTTGCAGGGCGCGTCCCGTCGTCGCTTGCAC-------------------------------TCGACACGAGGAGATGA---C-----GGGAACGCTCGAAACGGAACGGTG----TTGCTTATGGCAT-TGGGTGTTCGCT----------------------------------------------------------------CACCCGC--------------GT-AGCGCTTTGGGCCTTCGCGGATAG-CTTCTCTGCCCCGCTCTGGCGGAG---TCGCAAGTCCCCGTGGCCTCAAGTACAGGATGCGCCGTTCGTCCT-TCCTGTCCCCCTTTACGCATGTCGCCGT--------TA----------CGGTGATCTCTCGTCGCCAGGGC-AGGACCCGGCTCG-TGCTCTTGCGAGTCATACGGACCTCG-TGCCTGGCACAGTCTCTCCCCCACACCAG--GGGAGGGGCGGGCTTGAGATGGGC-----TA---TAACG------------CG-------------TGTG--AG----GTGGACATGTGAC-----GGCGCCCGCC-----TCGTCAAGGGCG-------TAAGA-AAAA-----CCATTT--TA--TA---TCCGACCTCAGATCGGACGAGATTACCCGCTAA------------
>SU32
CGGGT-CATCCCGGGGCCACGCCCGTCTGAGGGTCGGTTGGCT-AAAGCGATCGCTACGAAGCATTAATATCGTTCCGTGCGGCTTGCAGGGCGCGTCCCGTCGTCGCTTGCAC-------------------------------TCGACACGAGGAGATGA---C-----GGGAACGCTCGAAACGGAACGGTG----TTGCTTATGGCAT-TGGGTGTTCGCT----------------------------------------------------------------CACCCGC--------------GT-AGCGCTTTGGGCCTTCGCGGATAG-CTTCTCTGCCCCGCTCTGGCGGAG---TCGCAAGTCCCCGTGGCCTCAAGTACAGGATGCGCCGTTCGTCCT-TCCTGTCCCCCTTTACGCATGTCGCCGT--------TA----------CGGTGATCTCTCGTCGCCAGGGC-AGGACCCGGCTCG-TGCTCTTGCGAGTCATACGGACCTCG-TGCCTGGCACAGTCTCTCCCCCACACCAG--GGGAGGGGCGGGCTTGAGATGGGC-----TA---TAACG------------CG-------------TGTG--AG----GTGGACATGTGAC-----GGCGCCCGCC-----TCGTCAAGGGCG-------TAAGA-AAAA-----CCATTT--TA--TA---TCCGACCTCAGATCGGACGAGATTACCCGCTAA------------
>SU9
CGGGT-CATCCCGGGGCCACGCCCGTCTGAGGGTCGGTTGGCT-AAAGCGATCGCTACGAAGCATTAATATCGTTCCGTGCGGCTTGCAGGGCGCGTCCCGTCGTCGCTTGCAC-------------------------------TCGACACGAGGAGATGA---C-----GGGAACGCTCGAAACGGAACGGTG----TTGCTTATGGCAT-TGGGTGTTCGCT----------------------------------------------------------------CACCCGC--------------GT-AGCGCTTTGGGCCTTCGCGGATAG-CTTCTCTGCCCCGCTCTGGCGGAG---TCGCAAGTCCCCGTGGCCTCAAGTACAGGATGCGCCGTTCGTCCT-TCCTGTCCCCCTTTACGCATGTCGCCGT--------TA----------CGGTGATCTCTCGTCGCCAGGGC-AGGACCCGGCTCG-TGCTCTTGCGAGTCATACGGACCTCG-TGCCTGGCACAGTCTCTCCCCCACACCAG--GGGAGGGGCGGGCTTGAGATGGGC-----TA---TAACG------------CG-------------TGTG--AG----GTGGACATGTGAC-----GGCGCCCGCC-----TCGTCAAGGGCG-------TAAGA-AAAA-----CCATTT--TA--TA---TCCGACCTCAGATCGGACGAGATTACCCGCTG-------------
>SU39
CGGGT-CATCCCGGGGCCACGCCCGTCTGAGGGTCGGTTGGCT-AAAGCGATCGCTACGAAGCATTAATATCGTTCCGTGCGGCTTGCAGGGCGCGTCCCGTCGTCGCTTGCAC-------------------------------TCGACACGAGGAGATGA---C-----GGGAACGCTCGAAACGGAACGGTG----TTGCTTATGGCAT-TGGGTGTTCGCT----------------------------------------------------------------CACCCGC--------------GT-AGCGCTTTGGGCCTTCGCGGATAG-CTTCTCTGCCCCGCTCTGGCGGAG---TCGCAAGTCCCCGTGGCCTCAAGTACAGGATGCGCCGTTCGTCCT-TCCTGTCCCCCTTTACGCATGTCGCCGT--------TA----------CGGTGATCTCTCGTCGCCAGGGC-AGGACCCGGCTCG-TGCTCTTGCGAGTCATACGGACCTCG-TGCCTGGCACAGTCTCTCCCCCACACCAG--GGGAGGGGCGGGCTTGAGATGGGC-----TA---TAACG------------CG-------------TGTG--AG----GTGGACATGTGAC-----GGCGCCCGCC-----TCGTCAAGGGCG-------TAAGA-AAAA-----CCATTT--TA--TA---TCCGACCTCAGATCGGACGAGATTACCCGCTG-------------
>SU2
CGGGT-CATCCCGGGGCCACGCCCGTCTGAGGGTCGGTTGGCT-AAAGCGATCGCTACGAAGCATTAATATCGTTCCGTGCGGCTCGCAGGGCGCGTCCCGTCGTCGCTTGCAC-------------------------------TCGACACGAGGAGATGA---C-----GGGAACGCTCGAAACGGAACGGTG----TTGCTTATGGCAT-TGGGTGTTCGCT----------------------------------------------------------------CACCCGC--------------GT-AGCGCTTTGGGCCTTCGCGGATAG-CTTCTCTGCCCCGCTCTGGCGGAG---TCGCAAGTCCCCGTGGCCTCAAGTACAGGATGCGCCGTTCGTCCT-TCCTGTCCCCCTTTACGCATGTCGCCGT--------TA----------CGGTGATCTCTCGTCGCCAGGGC-AGGACCCGGCTCG-TGCTCTTGCGAGTCATACGGACCTCG-TGCCTGGCACAGTCTCTCCCCCACACCAG--GGGAGGGGCGGGCTTGAGATGGGC-----TA---TAACG------------CG-------------TGTG--AG----GTGGACATGTGAC-----GGCGCCCGCC-----TCGTCAAGGGCG-------TAAGA-AAAA-----CCATTT--TA--TG---TCCGACCTCAGATCGGACGAGATTACCCGCTGAACTTAAGCAA--
>SU42
CGGGT-CATCCCGGGGCCACGCCCGTCTGAGGGTCGGTTGGCT-AAAGCGATCGCTACGAAGCATTAATATCGTTCCGTGCGGCTCGCAGGGCGCGTCCCGTCGTCGCTTGCAC-------------------------------TCGACACGAGGAGATGA---C-----GGGAACGCTCGAAACGGAACGGTG----TTGCTTATGGCAT-TGGGTGTTCGCT----------------------------------------------------------------CACCCGC--------------GT-AGCGCTTTGGGCCTTCGCGGATAG-CTTCTCTGCCCCGCTCTGGCGGAG---TCGCAAGTCCCCGTGGCCTCAAGTACAGGATGCGCCGTTCGTCCT-TCCTGTCCCCCTTTACGCATGTCGCCGT--------TA----------CGGTGATCTCTCGTCGCCAGGGC-AGGACCCGGCTCG-TGCTCTTGCGAGTCATACGGACCTCG-TGCCTGGCACAGTCTCTCCCCCACACCAG--GGGAGGGGCGGGCTTGAGATGGGC-----TA---TAACG------------CG-------------TGTG--AG----GTGGACATGTGAC-----GGCGCCCGCC-----TCGTCAAGGGCG-------TAAGA-AAAA-----CCATTT--TA--TG---TCCGACCTCAGATCGGACGAGATTACCCGCTGAACTTAAGCAA--
>SU11
CAATG----CCCGGGGCCACGCCCGTCTGAGGGTCGGTTGGCT-AAAGCGATCGCTACGAAGCATTAATATCGTTCCGTGCGGCTTGCAGGGCGCGTCCCGTCGTCGCTTGCAC-------------------------------TCGACACGAGGAGATGA---C-----GGGAACGCTCGAAACGGAACGGTG----TTGCTTATGGCAT-TGGGTGTTCGCT----------------------------------------------------------------CACCCGC--------------GT-AGCGCTTTGGGCCTTCGCGGATAG-CTTCTCTGCCCCGCTCTGGCGGAG---TCGCAAGTCCCCGTGGCCTCAAGTACAGGATGCGCCGTTCGTCCT-TCCTGTCCCCCTTTACGCATGTCGCCGT--------TA----------CGGTGATCTCTCGTCGCCAGGGC-AGGACCCGGCTCG-TGCTCTTGCGAGTCATACGGACCTCG-TGCCTGGCACAGTCTCTCCCCCACACCAG--GGGAGGGGCGGGCTTGAGATGGGC-----TA---TAACG------------CG-------------TGTG--AG----GTGGACATGTGAC-----GGCGCCCGCC-----TCGTCAAGGGCG-------TAAGA-AAAA-----CCATTT--TA--TA---TCCGACCTCAGATCGGACGAGATTACCCGCTAACCTTAAAGCCAA
>SU31
CAATG----CCCGGGGCCACGCCCGTCTGAGGGTCGGTTGGCT-AAAGCGATCGCTACGAAGCATTAATATCGTTCCGTGCGGCTTGCAGGGCGCGTCCCGTCGTCGCTTGCAC-------------------------------TCGACACGAGGAGATGA---C-----GGGAACGCTCGAAACGGAACGGTG----TTGCTTATGGCAT-TGGGTGTTCGCT----------------------------------------------------------------CACCCGC--------------GT-AGCGCTTTGGGCCTTCGCGGATAG-CTTCTCTGCCCCGCTCTGGCGGAG---TCGCAAGTCCCCGTGGCCTCAAGTACAGGATGCGCCGTTCGTCCT-TCCTGTCCCCCTTTACGCATGTCGCCGT--------TA----------CGGTGATCTCTCGTCGCCAGGGC-AGGACCCGGCTCG-TGCTCTTGCGAGTCATACGGACCTCG-TGCCTGGCACAGTCTCTCCCCCACACCAG--GGGAGGGGCGGGCTTGAGATGGGC-----TA---TAACG------------CG-------------TGTG--AG----GTGGACATGTGAC-----GGCGCCCGCC-----TCGTCAAGGGCG-------TAAGA-AAAA-----CCATTT--TA--TA---TCCGACCTCAGATCGGACGAGATTACCCGCTAACCTTAAAGCCAA
>SU16
CGGGT-CATCCCGGGGCCACGCCCGTCTGAGGGTCGGTTGGCT-AAAGCGATCGCTACGAAGCATTAATATCGTTCCGTGCGGCTCGCAGGGCGCGTCCCGTCGTCGCTTGCAC-------------------------------TCGACACGAGGAGATGA---C-----GGGAACGCTCGAAACGGAACGGTG----TTGCTTATGGCAT-TGGGTGTTCGCT----------------------------------------------------------------CACCCGC--------------GT-AGCGCTTTGGGCCTTCGCGGATAG-CTTCTCTGCCCCGCTCTGGCGGAG---TCGCAAGTCCCCGTGGCCTCAAGTACAGGATGCGCCGTTCGTCCT-TCCTGTCCCCCTTTACGCATGTCGCCGT--------TA----------CGGTGATCTCTCGTCGCCAGGGC-AGGACCCGGCTCG-TGCTCTTGCGAGTCATACGGACCTCG-TGCCTGGCACAGTCTCTCCCCCACACCAG--GGGAGGGGCGGGCTTGAGATGGGC-----TA---TAACG------------CG-------------TGTG--AG----GTGGACATGTGAC-----GGCGCCCGCC-----TCGTCAAGGGCG-------TAAGA-AAAA-----CCATTT--TA--TG---TCCGACCTCAGATCGGACGAGATTACCCGCTGAACTTAAGCAA--
>SU26
CGGGT-CATCCCGGGGCCACGCCCGTCTGAGGGTCGGTTGGCT-AAAGCGATCGCTACGAAGCATTAATATCGTTCCGTGCGGCTCGCAGGGCGCGTCCCGTCGTCGCTTGCAC-------------------------------TCGACACGAGGAGATGA---C-----GGGAACGCTCGAAACGGAACGGTG----TTGCTTATGGCAT-TGGGTGTTCGCT----------------------------------------------------------------CACCCGC--------------GT-AGCGCTTTGGGCCTTCGCGGATAG-CTTCTCTGCCCCGCTCTGGCGGAG---TCGCAAGTCCCCGTGGCCTCAAGTACAGGATGCGCCGTTCGTCCT-TCCTGTCCCCCTTTACGCATGTCGCCGT--------TA----------CGGTGATCTCTCGTCGCCAGGGC-AGGACCCGGCTCG-TGCTCTTGCGAGTCATACGGACCTCG-TGCCTGGCACAGTCTCTCCCCCACACCAG--GGGAGGGGCGGGCTTGAGATGGGC-----TA---TAACG------------CG-------------TGTG--AG----GTGGACATGTGAC-----GGCGCCCGCC-----TCGTCAAGGGCG-------TAAGA-AAAA-----CCATTT--TA--TG---TCCGACCTCAGATCGGACGAGATTACCCGCTGAACTTAAGCAA--
>SU21
CGGGT-CATCCCGGGGCCACGCCCGTCTGAGGGTCGGTTGGCT-AAAGCGATCGCTACGAAGCATTAATATCGTTCCGTGCGGCTTGCAGGGCGCGTCCCGTCGTCGCTTGCAC-------------------------------TCGACACGAGGAGATGA---C-----GGGAACGCTCGAAACGGAACGGTG----TTGCTTATGGCAT-TGGGTGTTCGCT----------------------------------------------------------------CACCCGC--------------GT-AGCGCTTTGGGCCTTCGCGGATAG-CTTCTCTGCCCCGCTCTGGCGGAG---TCGCAAGTCCCCGTGGCCTCAAGTACAGGATGCGCCGTTCGTCCT-TCCTGTCCCCCTTTACGCATGTCGCCGT--------TA----------CGGTGATCTCTCGTCGCCAGGGC-AGGACCCGGCTCG-TGCTCTTGCGAGTCATACGGACCTCG-TGCCTGGCACAGTCTCTCCCCCACACCAG--GGGAGGGGCGGGCTTGAGATGGGC-----TA---TAACG------------CG-------------TGTG--AG----GTGGACATGTGAC-----GGCGCCCGCC-----TCGTCAAGGGCG-------TAAGA-AAAA-----CCATTT--TA--TA---TCCGACCTCAGATCGGACGAGATTACCCGCTGAACTTAAGCAA--
>SU22
CGGGT-CATCCCGGGGCCACGCCCGTCTGAGGGTCGGTTGGCT-AAAGCGATCGCTACGAAGCATTAATATCGTTCCGTGCGGCTTGCAGGGCGCGTCCCGTCGTCGCTTGCAC-------------------------------TCGACACGAGGAGATGA---C-----GGGAACGCTCGAAACGGAACGGTG----TTGCTTATGGCAT-TGGGTGTTCGCT----------------------------------------------------------------CACCCGC--------------GT-AGCGCTTTGGGCCTTCGCGGATAG-CTTCTCTGCCCCGCTCTGGCGGAG---TCGCAAGTCCCCGTGGCCTCAAGTACAGGATGCGCCGTTCGTCCT-TCCTGTCCCCCTTTACGCATGTCGCCGT--------TA----------CGGTGATCTCTCGTCGCCAGGGC-AGGACCCGGCTCG-TGCTCTTGCGAGTCATACGGACCTCG-TGCCTGGCACAGTCTCTCCCCCACACCAG--GGGAGGGGCGGGCTTGAGATGGGC-----TA---TAACG------------CG-------------TGTG--AG----GTGGACATGTGAC-----GGCGCCCGCC-----TCGTCAAGGGCG-------TAAGA-AAAA-----CCATTT--TA--TA---TCCGACCTCAGATCGGACGAGATTACCCGCTGAACTTAAGCAA--
>SU15
CGGGT-CATCCCGGGGCCACGCCCGTCTGAGGGTCGGTTGGCT-AAAGCGATCGCTACGAAGCATTAATATCGTTCCGTGCGGCTCGCAGGGCGCGTCCCGTCGTCGCTTGCAC-------------------------------TCGACACGAGGAGATGA---C-----GGGAACGCTCGAAACGGAACGGTG----TTGCTTATGGCAT-TGGGTGTTCGCT----------------------------------------------------------------CACCCGC--------------GT-AGCGCTTTGGGCCTTCGCGGATAG-CTTCTCTGCCCCGCTCTGGCGGAG---TCGCAAGTCCCCGTGGCCTCAAGTACAGGATGCGCCGTTCGTCCT-TCCTGTCCCCCTTTACGCATGTCGCCGT--------TA----------CGGTGATCTCTCGTCGCCAGGGC-AGGACCCGGCTCG-TGCTCTTGCGAGTCATACGGACCTCG-TGCCTGGCACAGTCTCTCCCCCACACCAG--GGGAGGGGCGGGCTTGAGATGGGC-----TA---TAACG------------CG-------------TGTG--AG----GTGGACATGTGAC-----GGCGCCCGCC-----TCGTCAAGGGCG-------TAAGA-AAAA-----CCATTT--TA--TG---TCCGACCTCAGATCGGACGAGATTACCCGCTAACCTTAAGCAA--
>SU25
CGGGT-CATCCCGGGGCCACGCCCGTCTGAGGGTCGGTTGGCT-AAAGCGATCGCTACGAAGCATTAATATCGTTCCGTGCGGCTCGCAGGGCGCGTCCCGTCGTCGCTTGCAC-------------------------------TCGACACGAGGAGATGA---C-----GGGAACGCTCGAAACGGAACGGTG----TTGCTTATGGCAT-TGGGTGTTCGCT----------------------------------------------------------------CACCCGC--------------GT-AGCGCTTTGGGCCTTCGCGGATAG-CTTCTCTGCCCCGCTCTGGCGGAG---TCGCAAGTCCCCGTGGCCTCAAGTACAGGATGCGCCGTTCGTCCT-TCCTGTCCCCCTTTACGCATGTCGCCGT--------TA----------CGGTGATCTCTCGTCGCCAGGGC-AGGACCCGGCTCG-TGCTCTTGCGAGTCATACGGACCTCG-TGCCTGGCACAGTCTCTCCCCCACACCAG--GGGAGGGGCGGGCTTGAGATGGGC-----TA---TAACG------------CG-------------TGTG--AG----GTGGACATGTGAC-----GGCGCCCGCC-----TCGTCAAGGGCG-------TAAGA-AAAA-----CCATTT--TA--TG---TCCGACCTCAGATCGGACGAGATTACCCGCTAACCTTAAGCAA--
>SU14
CGGGT-CATCCCGGGGCCACGCCCGTCTGAGGGTCGGTTGGCT-AAAGCGATCGCTACGAAGCATTAATATCGTTCCGTGCGGCTCGCAGGGCGCGTCCCGTCGTCGCTTGCAC-------------------------------TCGACACGAGGAGATGA---C-----GGGAACGCTCGAAACGGAACGGTG----TTGCTTATGGCAT-TGGGTGTTCGCT----------------------------------------------------------------CACCCGC--------------GT-AGCGCTTTGGGCCTTCGCGGATAG-CTTCTCTGCCCCGCTCTGGCGGAG---TCGCAAGTCCCCGTGGCCTCAAGTACAGGATGCGCCGTTCGTCCT-TCCTGTCCCCCTTTACGCATGTCGCCGT--------TA----------CGGTGATCTCTCGTCGCCAGGGC-AGGACCCGGCTCG-TGCTCTTGCGAGTCATACGGACCTCG-TGCCTGGCACAGTCTCTCCCCCACACCAG--GGGAGGGGCGGGCTTGAGATGGGC-----TA---TAACG------------CG-------------TGTG--AG----GTGGACATGTGAC-----GGCGCCCGCC-----TCGTCAAGGGCG-------TAAGA-AAAA-----CCATTT--TA--TG---TCCGACCTCAGATCGGACGAGATTACCCGCTGACCT---------
>SU10
CGGGT-CATCCCGGGGCCACGCCCGTCTGAGGGTCGGTTGGCT-AAAGCGATCGCTACGAAGCATTAATATCGTTCCGTGCGGCTTGCAGGGCGCGTCCCGTCGTCGCTTGCAC-------------------------------TCGACACGAGGAGATGA---C-----GGGAACGCTCGAAACGGAACGGTG----TTGCTTATGGCAT-TGGGTGTTCGCT----------------------------------------------------------------CACCCGC--------------GT-AGCGCTTTGGGCCTTCGCGGATAG-CTTCTCTGCCCCGCTCTGGCGGAG---TCGCAAGTCCCCGTGGCCTCAAGTACAGGATGCGCCGTTCGTCCT-TCCTGTCCCCCTTTACGCATGTCGCCGT--------TA----------CGGTGATCTCTCGTCGCCAGGGC-AGGACCCGGCTCG-TGCTCTTGCGAGTCATACGGACCTCG-TGCCTGGCACAGTCTCTCCCCCACACCAG--GGGAGGGGCGGGCTTGAGATGGGC-----TA---TAACG------------CG-------------TGTG--AG----GTGGACATGTGAC-----GGCGCCCGCC-----TCGTCAAGGGCG-------TAAGA-AAAA-----CCATTT--TA--TA---TCCGACCTCAGATCGGACGAGATTACCCGCTAA------------
>SU8
CGGGT-CATCCCGGGGCC-CGCCCGTCTGAGGGTCGGTTGGCT-AAAGCGATCGCTACGAAGCATTAATATCGTTCCGTGCGGCTTGCAGGGCGCGTCCCGTCGTCGCTTGCAC-------------------------------TCGACACGAGGAGATGA---C-----GGGAACGCTCGAAACGGAACGGTG----TTGCTTATGGCAT-TGGGTGTTCGCT----------------------------------------------------------------CACCCGC--------------GT-AGCGCTTTGGGCCTTCGCGGATAG-CTTCTCTGCCCCGCTCTGGCGGAG---TCGCAAGTCCCCGTGGCCTCAAGTACAGGATGCGCCGTTCGTCCT-TCCTGTCCCCCTTTACGCATGTCGCCGT--------TA----------CGGTGATCTCTCGTCGCCAGGGC-AGGACCCGGCTCG-TGCTCTTGCGAGTCATACGGACCTCG-TGCCTGGCACAGTCTCTCCCCCACACCAG--GGGAGGGGCGGGCTTGAGATGGGC-----TA---TAACG------------CG-------------TGTG--AG----GTGGACATGTGAC-----GGCGCCCGCC-----TCGTCAAGGGCG-------TAAGA-AAAA-----CCATTT--TA--TA---TCCGACCTCAGATCGGACGAGATTACCCGCTGA-CTTAAGCAA--
>SU6
CGGGT-CATCCCGGGGCCACGCCCGTCTGAGGGTCGGTTGGCT-AAAGCGATCGCTACGAAGCATTAATATCGTTCCGTGCGGCTTGCAGGGCGCGTCCCGTCGTCGCTTGCAC-------------------------------TCGACACGAGGAGATGA---C-----GGGAACGCTCGAAACGGAACGGTG----TTGCTTATGGCAT-TGGGTGTTCGCT----------------------------------------------------------------CACCCGC--------------GT-AGCGCTTTGGGCCTTCGCGGATAG-CTTCTCTGCCCCGCTCTGGCGGAG---TCGCAAGTCCCCGTGGCCTCAAGTACAGGATGCGCCGTTCGTCCT-TCCTGTCCCCCTTTACGCATGTCGCCGT--------TA----------CGGTGATCTCTCGTCGCCAGGGC-AGGACCCGGCTCG-TGCTCTTGCGAGTCATACGGACCTCG-TGCCTGGCACAGTCTCTCCCCCACACCAG--GGGAGGGGCGGGCTTGAGATGGGC-----TA---TAACG------------CG-------------TGTG--AG----GTGGACATGTGAC-----GGCGCCCGCC-----TCGTCAAGGGCG-------TAAGA-AAAA-----CCATTT--TA--TA---TCCGACCTCAGATCGGACGAGATTACCCGCTGAACTTAAGCAA--
>SU19
CGGGT-CATCCCGGGGCCACGCCCGTCTGAGGGTCGGTTGGCT-AAAGCGATCGCTACGAAGCATTAATATCGTTCCGTGCGGCTTGCAGGGCGCGTCCCGTCGTCGCTTGCAC-------------------------------TCGACACGAGGAGATGA---C-----GGGAACGCTCGAAACGGAACGGTG----TTGCTTATGGCAT-TGGGTGTTCGCT----------------------------------------------------------------CACCCGC--------------GT-AGCGCTTTGGGCCTTCGCGGATAG-CTTCTCTGCCCCGCTCTGGCGGAG---TCGCAAGTCCCCGTGGCCTCAAGTACAGGATGCGCCGTTCGTCCT-TCCTGTCCCCCTTTACGCATGTCGCCGT--------TA----------CGGTGATCTCTCGTCGCCAGGGC-AGGACCCGGCTCG-TGCTCTTGCGAGTCATACGGACCTCG-TGCCTGGCACAGTCTCTCCCCCACACCAG--GGGAGGGGCGGGCTTGAGATGGGC-----TA---TAACG------------CG-------------TGTG--AG----GTGGACATGTGAC-----GGCGCCCGCC-----TCGTCAAGGGCG-------TAAGA-AAAA-----CCATTT--TA--TA---TCCGACCTCAGATCGGACGAGATTACCCGCTG-------------
>EG5
CGGGT-CATCCCGGGGCCACGCCCGTCTGAGGGTCGGTTGGCT-AAAGCGATCGCTACGAAGCATTAATATCGTTCCGTGCGGCTTGCAGGGCGCGTCCCGTCGTCGCTTGCAC-------------------------------TCGACACGAGGAGATGA---C-----GGGAACGCTCGAAACGGAACGGTG----TTGCTTATGGCAT-TGGGTGTTCGCT----------------------------------------------------------------CACCCGC--------------GT-AGCGCTTTGGGCCTTCGCGGATAG-CTTCTCTGCCCCGCTCTGGCGGAG---TCGCAAGTCCCCGTGGCCTCAAGTACAGGATGCGCCGTTCGTCCT-TCCTGTCCCCCTTTACGCATGTCGCCGT--------TA----------CGGTGATCTCTCGTCGCCAGGGC-AGGACCCGGCTCG-TGCTCTTGCGAGTCATACGGACCTCG-TGCCTGGCACAGTCTCTCCCCCACACCAG--GGGAGGGGCGGGCTTGAGATGGGC-----TA---TAACG------------CG-------------TGTG--AG----GTGGACATGTGAC-----GGCGCCCGCC-----TCGTCAAGGGCG-------TAAGA-AAAA-----CCATTT--TA--TA---TCCGACCTCAGATCGGACGAGATTACCC-----------------
>ES13
CGGGT-CATCCCGGGGCCACGCCCGTCTGAGGGTCGGTTGGCT-AAAGCGATCGCTACGAAGCATTAATATCGTTCCGTGCGGCTTGCAGGGCGCGTCCCGTCGTCGCTTGCAC-------------------------------TCGACACGAGGAGATGA---C-----GGGAACGCTCGAAACGGAACGGTG----TTGCTTATGGCAT-TGGGTGTTCGCT----------------------------------------------------------------CACCCGC--------------GT-AGCGCTTTGGGCCTTCGCGGATAG-CTTCTCTGCCCCGCTCTGGCGGAG---TCGCAAGTCCCCGTGGCCTCAAGTACAGGATGCGCCGTTCGTCCT-TCCTGTCCCCCTTTACGCATGTCGCCGT--------TA----------CGGTGATCTCTCGTCGCCAGGGC-AGGACCCGGCTCG-TGCTCTTGCGAGTCATACGGACCTCG-TGCCTGGCACAGTCTCTCCCCCACACCAG--GGGAGGGGCGGGCTTGAGATGGGC-----TA---TAACG------------CG-------------TGTG--AG----GTGGACATGTGAC-----GGCGCCCGCC-----TCGTCAAGGGCG-------TAAGA-AAAA-----CCATTT--TA--TA---TCCGACCTCAGATCGGACGAGATTACCC-----------------
>ES16
CGGGT-CATCCCGGGGCCACGCCCGTCTGAGGGTCGGTTGGCT-AAAGCGATCGCTACGAAGCATTAATATCGTTCCGTGCGGCTTGCAGGGCGCGTCCCGTCGTCGCTTGCAC-------------------------------TCGACACGAGGAGATGA---C-----GGGAACGCTCGAAACGGAACGGTG----TTGCTTATGGCAT-TGGGTGTTCGCT----------------------------------------------------------------CACCCGC--------------GT-AGCGCTTTGGGCCTTCGCGGATAG-CTTCTCTGCCCCGCTCTGGCGGAG---TCGCAAGTCCCCGTGGCCTCAAGTACAGGATGCGCCGTTCGTCCT-TCCTGTCCCCCTTTACGCATGTCGCCGT--------TA----------CGGTGATCTCTCGTCGCCAGGGC-AGGACCCGGCTCG-TGCTCTTGCGAGTCATACGGACCTCG-TGCCTGGCACAGTCTCTCCCCCACACCAG--GGGAGGGGCGGGCTTGAGATGGGC-----TA---TAACG------------CG-------------TGTG--AG----GTGGACATGTGAC-----GGCGCCCGCC-----TCGTCAAGGGCG-------TAAGA-AAAA-----CCATTT--TA--TA---TCCGACCTCAGATCGGACGAGATTACCC-----------------
>ES17
CGGGT-CATCCCGGGGCCACGCCCGTCTGAGGGTCGGTTGGCT-AAAGCGATCGCTACGAAGCATTAATATCGTTCCGTGCGGCTTGCAGGGCGCGTCCCGTCGTCGCTTGCAC-------------------------------TCGACACGAGGAGATGA---C-----GGGAACGCTCGAAACGGAACGGTG----TTGCTTATGGCAT-TGGGTGTTCGCT----------------------------------------------------------------CACCCGC--------------GT-AGCGCTTTGGGCCTTCGCGGATAG-CTTCTCTGCCCCGCTCTGGCGGAG---TCGCAAGTCCCCGTGGCCTCAAGTACAGGATGCGCCGTTCGTCCT-TCCTGTCCCCCTTTACGCATGTCGCCGT--------TA----------CGGTGATCTCTCGTCGCCAGGGC-AGGACCCGGCTCG-TGCTCTTGCGAGTCATACGGACCTCG-TGCCTGGCACAGTCTCTCCCCCACACCAG--GGGAGGGGCGGGCTTGAGATGGGC-----TA---TAACG------------CG-------------TGTG--AG----GTGGACATGTGAC-----GGCGCCCGCC-----TCGTCAAGGGCG-------TAAGA-AAAA-----CCATTT--TA--TA---TCCGACCTCAGATCGGACGAGATTACCC-----------------
>EG3
CGGGT-CATCCCGGGGCCACGCCCGTCTGAGGGTCGGTTGGCT-AAAGCGATCGCTACGAAGCATTAATATCGTTCCGTGCGGCTTGCAGGGCGCGTCCCGTCGTCGCTTGCAC-------------------------------TCGACACGAGGAGATGA---C-----GGGAACGCTCGAAACGGAACGGTG----TTGCTTATGGCAT-TGGGTGTTCGCT----------------------------------------------------------------CACCCGC--------------GT-AGCGCTTTGGGCCTTCGCGGATAG-CTTCTCTGCCCCGCTCTGGCGGAG---TCGCAAGTCCCCGTGGCCTCAAGTACAGGATGCGCCGTTCGTCCT-TCCTGTCCCCCTTTACGCATGTCGCCGT--------TA----------CGGTGATCTCTCGTCGCCAGGGC-AGGACCCGGCTCG-TGCTCTTGCGAGTCATACGGACCTCG-TGCCTGGCACAGTCTCTCCCCCACACCAG--GGGAGGGGCGGGCTTGAGATGGGC-----TA---TAACG------------CG-------------TGTG--AG----GTGGACATGTGAC-----GGCGCCCGCC-----TCGTCAAGGGCG-------TAAGA-AAAA-----CCATTT--TA--TA---TCCGACCTCAGATCGGACGAGATTACCC-----------------
>EG4
CGGGT-CATCCCGGGGCCACGCCCGTCTGAGGGTCGGTTGGCT-AAAGCGATCGCTACGAAGCATTAATATCGTTCCGTGCGGCTTGCAGGGCGCGTCCCGTCGTCGCTTGCAC-------------------------------TCGACACGAGGAGATGA---C-----GGGAACGCTCGAAACGGAACGGTG----TTGCTTATGGCAT-TGGGTGTTCGCT----------------------------------------------------------------CACCCGC--------------GT-AGCGCTTTGGGCCTTCGCGGATAG-CTTCTCTGCCCCGCTCTGGCGGAG---TCGCAAGTCCCCGTGGCCTCAAGTACAGGATGCGCCGTTCGTCCT-TCCTGTCCCCCTTTACGCATGTCGCCGT--------TA----------CGGTGATCTCTCGTCGCCAGGGC-AGGACCCGGCTCG-TGCTCTTGCGAGTCATACGGACCTCG-TGCCTGGCACAGTCTCTCCCCCACACCAG--GGGAGGGGCGGGCTTGAGATGGGC-----TA---TAACG------------CG-------------TGTG--AG----GTGGACATGTGAC-----GGCGCCCGCC-----TCGTCAAGGGCG-------TAAGA-AAAA-----CCATTT--TA--TA---TCCGACCTCAGATCGGACGAGATTACCC-----------------
>ES19
CGGGT-CATCCCGGGGCCACGCCCGTCTGAGGGTCGGTTGGCT-AAAGCGATCGCTACGAAGCATTAATATCGTTCCGTGCGGCTTGCAGGGCGCGTCCCGTCGTCGCTTGCAC-------------------------------TCGACACGAGGAGATGA---C-----GGGAACGCTCGAAACGGAACGGTG----TTGCTTATGGCAT-TGGGTGTTCGCT----------------------------------------------------------------CACCCGC--------------GT-AGCGCTTTGGGCCTTCGCGGATAG-CTTCTCTGCCCCGCTCTGGCGGAG---TCGCAAGTCCCCGTGGCCTCAAGTACAGGATGCGCCGTTCGTCCT-TCCTGTCCCCCTTTACGCATGTCGCCGT--------TA----------CGGTGATCTCTCGTCGCCAGGGC-AGGACCCGGCTCG-TGCTCTTGCGAGTCATACGGACCTCG-TGCCTGGCACAGTCTCTCCCCCACACCAG--GGGAGGGGCGGGCTTGAGATGGGC-----TA---TAACG------------CG-------------TGTG--AG----GTGGACATGTGAC-----GGCGCCCGCC-----TCGTCAAGGGCG-------TAAGA-AAAA-----CCATTT--TA--TA---TCCGACCTCAGATCGGACGAGATTACCC-----------------
>EG11
CGGGT-CATCCCGGGGCCACGCCCGTCTGAGGGTCGGTTGGCT-AAAGCGATCGCTACGAAGCATTAATATCGTTCCGTGCGGCTTGCAGGGCGCGTCCCGTCGTCGCTTGCAC-------------------------------TCGACACGAGGAGATGA---C-----GGGAACGCTCGAAACGGAACGGTG----TTGCTTATGGCAT-TGGGTGTTCGCT----------------------------------------------------------------CACCCGC--------------GT-AGCGCTTTGGGCCTTCGCGGATAG-CTTCTCTGCCCCGCTCTGGCGGAG---TCGCAAGTCCCCGTGGCCTCAAGTACAGGATGCGCCGTTCGTCCT-TCCTGTCCCCCTTTACGCATGTCGCCGT--------TA----------CGGTGATCTCTCGTCGCCAGGGC-AGGACCCGGCTCG-TGCTCTTGCGAGTCATACGGACCTCG-TGCCTGGCACAGTCTCTCCCCCACACCAG--GGGAGGGGCGGGCTTGAGATGGGC-----TA---TAACG------------CG-------------TGTG--AG----GTGGACATGTGAC-----GGCGCCCGCC-----TCGTCAAGGGCG-------TAAGA-AAAA-----CCATTT--TA--TA---TCCGACCTCAGATCGGACGAGATTACCC-----------------
>EG15
CGGGT-CATCCCGGGGCCACGCCCGTCTGAGGGTCGGTTGGCT-AAAGCGATCGCTACGAAGCATTAATATCGTTCCGTGCGGCTTGCAGGGCGCGTCCCGTCGTCGCTTGCAC-------------------------------TCGACACGAGGAGATGA---C-----GGGAACGCTCGAAACGGAACGGTG----TTGCTTATGGCAT-TGGGTGTTCGCT----------------------------------------------------------------CACCCGC--------------GT-AGCGCTTTGGGCCTTCGCGGATAG-CTTCTCTGCCCCGCTCTGGCGGAG---TCGCAAGTCCCCGTGGCCTCAAGTACAGGATGCGCCGTTCGTCCT-TCCTGTCCCCCTTTACGCATGTCGCCGT--------TA----------CGGTGATCTCTCGTCGCCAGGGC-AGGACCCGGCTCG-TGCTCTTGCGAGTCATACGGACCTCG-TGCCTGGCACAGTCTCTCCCCCACACCAG--GGGAGGGGCGGGCTTGAGATGGGC-----TA---TAACG------------CG-------------TGTG--AG----GTGGACATGTGAC-----GGCGCCCGCC-----TCGTCAAGGGCG-------TAAGA-AAAA-----CCATTT--TA--TA---TCCGACCTCAGATCGGACGAGATTACCC-----------------
>EG17
CGGGT-CATCCCGGGGCCACGCCCGTCTGAGGGTCGGTTGGCT-AAAGCGATCGCTACGAAGCATTAATATCGTTCCGTGCGGCTTGCAGGGCGCGTCCCGTCGTCGCTTGCAC-------------------------------TCGACACGAGGAGATGA---C-----GGGAACGCTCGAAACGGAACGGTG----TTGCTTATGGCAT-TGGGTGTTCGCT----------------------------------------------------------------CACCCGC--------------GT-AGCGCTTTGGGCCTTCGCGGATAG-CTTCTCTGCCCCGCTCTGGCGGAG---TCGCAAGTCCCCGTGGCCTCAAGTACAGGATGCGCCGTTCGTCCT-TCCTGTCCCCCTTTACGCATGTCGCCGT--------TA----------CGGTGATCTCTCGTCGCCAGGGC-AGGACCCGGCTCG-TGCTCTTGCGAGTCATACGGACCTCG-TGCCTGGCACAGTCTCTCCCCCACACCAG--GGGAGGGGCGGGCTTGAGATGGGC-----TA---TAACG------------CG-------------TGTG--AG----GTGGACATGTGAC-----GGCGCCCGCC-----TCGTCAAGGGCG-------TAAGA-AAAA-----CCATTT--TA--TA---TCCGACCTCAGATCGGACGAGATTACCC-----------------
>EG18
CGGGT-CATCCCGGGGCCACGCCCGTCTGAGGGTCGGTTGGCT-AAAGCGATCGCTACGAAGCATTAATATCGTTCCGTGCGGCTTGCAGGGCGCGTCCCGTCGTCGCTTGCAC-------------------------------TCGACACGAGGAGATGA---C-----GGGAACGCTCGAAACGGAACGGTG----TTGCTTATGGCAT-TGGGTGTTCGCT----------------------------------------------------------------CACCCGC--------------GT-AGCGCTTTGGGCCTTCGCGGATAG-CTTCTCTGCCCCGCTCTGGCGGAG---TCGCAAGTCCCCGTGGCCTCAAGTACAGGATGCGCCGTTCGTCCT-TCCTGTCCCCCTTTACGCATGTCGCCGT--------TA----------CGGTGATCTCTCGTCGCCAGGGC-AGGACCCGGCTCG-TGCTCTTGCGAGTCATACGGACCTCG-TGCCTGGCACAGTCTCTCCCCCACACCAG--GGGAGGGGCGGGCTTGAGATGGGC-----TA---TAACG------------CG-------------TGTG--AG----GTGGACATGTGAC-----GGCGCCCGCC-----TCGTCAAGGGCG-------TAAGA-AAAA-----CCATTT--TA--TA---TCCGACCTCAGATCGGACGAGATTACCC-----------------
>EG19
CGGGT-CATCCCGGGGCCACGCCCGTCTGAGGGTCGGTTGGCT-AAAGCGATCGCTACGAAGCATTAATATCGTTCCGTGCGGCTTGCAGGGCGCGTCCCGTCGTCGCTTGCAC-------------------------------TCGACACGAGGAGATGA---C-----GGGAACGCTCGAAACGGAACGGTG----TTGCTTATGGCAT-TGGGTGTTCGCT----------------------------------------------------------------CACCCGC--------------GT-AGCGCTTTGGGCCTTCGCGGATAG-CTTCTCTGCCCCGCTCTGGCGGAG---TCGCAAGTCCCCGTGGCCTCAAGTACAGGATGCGCCGTTCGTCCT-TCCTGTCCCCCTTTACGCATGTCGCCGT--------TA----------CGGTGATCTCTCGTCGCCAGGGC-AGGACCCGGCTCG-TGCTCTTGCGAGTCATACGGACCTCG-TGCCTGGCACAGTCTCTCCCCCACACCAG--GGGAGGGGCGGGCTTGAGATGGGC-----TA---TAACG------------CG-------------TGTG--AG----GTGGACATGTGAC-----GGCGCCCGCC-----TCGTCAAGGGCG-------TAAGA-AAAA-----CCATTT--TA--TA---TCCGACCTCAGATCGGACGAGATTACCC-----------------
>EG21
CGGGT-CATCCCGGGGCCACGCCCGTCTGAGGGTCGGTTGGCT-AAAGCGATCGCTACGAAGCATTAATATCGTTCCGTGCGGCTTGCAGGGCGCGTCCCGTCGTCGCTTGCAC-------------------------------TCGACACGAGGAGATGA---C-----GGGAACGCTCGAAACGGAACGGTG----TTGCTTATGGCAT-TGGGTGTTCGCT----------------------------------------------------------------CACCCGC--------------GT-AGCGCTTTGGGCCTTCGCGGATAG-CTTCTCTGCCCCGCTCTGGCGGAG---TCGCAAGTCCCCGTGGCCTCAAGTACAGGATGCGCCGTTCGTCCT-TCCTGTCCCCCTTTACGCATGTCGCCGT--------TA----------CGGTGATCTCTCGTCGCCAGGGC-AGGACCCGGCTCG-TGCTCTTGCGAGTCATACGGACCTCG-TGCCTGGCACAGTCTCTCCCCCACACCAG--GGGAGGGGCGGGCTTGAGATGGGC-----TA---TAACG------------CG-------------TGTG--AG----GTGGACATGTGAC-----GGCGCCCGCC-----TCGTCAAGGGCG-------TAAGA-AAAA-----CCATTT--TA--TC---TCCGACCTCAGATCGGACGAGATTACCC-----------------
>EG23
CGGGT-CATCCCGGGGCCACGCCCGTCTGAGGGTCGGTTGGCT-AAAGCGATCGCTACGAAGCATTAATATCGTTCCGTGCGGCTTGCAGGGCGCGTCCCGTCGTCGCTTGCAC-------------------------------TCGACACGAGGAGATGA---C-----GGGAACGCTCGAAACGGAACGGTG----TTGCTTATGGCAT-TGGGTGTTCGCT----------------------------------------------------------------CACCCGC--------------GT-AGCGCTTTGGGCCTTCGCGGATAG-CTTCTCTGCCCCGCTCTGGCGGAG---TCGCAAGTCCCCGTGGCCTCAAGTACAGGATGCGCCGTTCGTCCT-TCCTGTCCCCCTTTACGCATGTCGCCGT--------TA----------CGGTGATCTCTCGTCGCCAGGGC-AGGACCCGGCTCG-TGCTCTTGCGAGTCATACGGACCTCG-TGCCTGGCACAGTCTCTCCCCCACACCAG--GGGAGGGGCGGGCTTGAGATGGGC-----TA---TAACG------------CG-------------TGTG--AG----GTGGACATGTGAC-----GGCGCCCGCC-----TCGTCAAGGGCG-------TAAGA-AAAA-----CCATTT--TA--TA---TCCGACCTCAGATCGGACGAGATTACCC-----------------
>EG26
CGGGT-CATCCCGGGGCCACGCCCGTCTGAGGGTCGGTTGGCT-AAAGCGATCGCTACGAAGCATTAATATCGTTCCGTGCGGCTTGCAGGGCGCGTCCCGTCGTCGCTTGCAC-------------------------------TCGACACGAGGAGATGA---C-----GGGAACGCTCGAAACGGAACGGTG----TTGCTTATGGCAT-TGGGTGTTCGCT----------------------------------------------------------------CACCCGC--------------GT-AGCGCTTTGGGCCTTCGCGGATAG-CTTCTCTGCCCCGCTCTGGCGGAG---TCGCAAGTCCCCGTGGCCTCAAGTACAGGATGCGCCGTTCGTCCT-TCCTGTCCCCCTTTACGCATGTCGCCGT--------TA----------CGGTGATCTCTCGTCGCCAGGGC-AGGACCCGGCTCG-TGCTCTTGCGAGTCATACGGACCTCG-TGCCTGGCACAGTCTCTCCCCCACACCAG--GGGAGGGGCGGGCTTGAGATGGGC-----TA---TAACG------------CG-------------TGTG--AG----GTGGACATGTGAC-----GGCGCCCGCC-----TCGTCAAGGGCG-------TAAGA-AAAA-----CCATTT--TA--TA---TCCGACCTCAGATCGGACGAGATTACCC-----------------
>ES1
CGGGT-CATCCCGGGGCCACGCCCGTCTGAGGGTCGGTTGGCT-AAAGCGATCGCTACGAAGCATTAATATCGTTCCGTGCGGCTTGCAGGGCGCGTCCCGTCGTCGCTTGCAC-------------------------------TCGACACGAGGAGATGA---C-----GGGAACGCTCGAAACGGAACGGTG----TTGCTTATGGCAT-TGGGTGTTCGCT----------------------------------------------------------------CACCCGC--------------GT-AGCGCTTTGGGCCTTCGCGGATAG-CTTCTCTGCCCCGCTCTGGCGGAG---TCGCAAGTCCCCGTGGCCTCAAGTACAGGATGCGCCGTTCGTCCT-TCCTGTCCCCCTTTACGCATGTCGCCGT--------TA----------CGGTGATCTCTCGTCGCCAGGGC-AGGACCCGGCTCG-TGCTCTTGCGAGTCATACGGACCTCG-TGCCTGGCACAGTCTCTCCCCCACACCAG--GGGAGGGGCGGGCTTGAGATGGGC-----TA---TAACG------------CG-------------TGTG--AG----GTGGACATGTGAC-----GGCGCCCGCC-----TCGTCAAGGGCG-------TAAGA-AAAA-----CCATTT--TA--TA---TCCGACCTCAGATCGGACGAGATTACCC-----------------
>ES2
CGGGT-CATCCCGGGGCCACGCCCGTCTGAGGGTCGGTTGGCT-AAAGCGATCGCTACGAAGCATTAATATCGTTCCGTGCGGCTTGCAGGGCGCGTCCCGTCGTCGCTTGCAC-------------------------------TCGACACGAGGAGATGA---C-----GGGAACGCTCGAAACGGAACGGTG----TTGCTTATGGCAT-TGGGTGTTCGCT----------------------------------------------------------------CACCCGC--------------GT-AGCGCTTTGGGCCTTCGCGGATAG-CTTCTCTGCCCCGCTCTGGCGGAG---TCGCAAGTCCCCGTGGCCTCAAGTACAGGATGCGCCGTTCGTCCT-TCCTGTCCCCCTTTACGCATGTCGCCGT--------TA----------CGGTGATCTCTCGTCGCCAGGGC-AGGACCCGGCTCG-TGCTCTTGCGAGTCATACGGACCTCG-TGCCTGGCACAGTCTCTCCCCCACACCAG--GGGAGGGGCGGGCTTGAGATGGGC-----TA---TAACG------------CG-------------TGTG--AG----GTGGACATGTGAC-----GGCGCCCGCC-----TCGTCAAGGGCG-------TAAGA-AAAA-----CCATTT--TA--TA---TCCGACCTCAGATCGGACGAGATTACCC-----------------
>ES3
CGGGT-CATCCCGGGGCCACGCCCGTCTGAGGGTCGGTTGGCT-AAAGCGATCGCTACGAAGCATTAATATCGTTCCGTGCGGCTTGCAGGGCGCGTCCCGTCGTCGCTTGCAC-------------------------------TCGACACGAGGAGATGA---C-----GGGAACGCTCGAAACGGAACGGTG----TTGCTTATGGCAT-TGGGTGTTCGCT----------------------------------------------------------------CACCCGC--------------GT-AGCGCTTTGGGCCTTCGCGGATAG-CTTCTCTGCCCCGCTCTGGCGGAG---TCGCAAGTCCCCGTGGCCTCAAGTACAGGATGCGCCGTTCGTCCT-TCCTGTCCCCCTTTACGCATGTCGCCGT--------TA----------CGGTGATCTCTCGTCGCCAGGGC-AGGACCCGGCTCG-TGCTCTTGCGAGTCATACGGACCTCG-TGCCTGGCACAGTCTCTCCCCCACACCAG--GGGAGGGGCGGGCTTGAGATGGGC-----TA---TAACG------------CG-------------TGTG--AG----GTGGACATGTGAC-----GGCGCCCGCC-----TCGTCAAGGGCG-------TAAGA-AAAA-----CCATTT--TA--TA---TCCGACCTCAGATCGGACGAGATTACCC-----------------
>ES6
CGGGT-CATCCCGGGGCCACGCCCGTCTGAGGGTCGGTTGGCT-AAAGCGATCGCTACGAAGCATTAATATCGTTCCGTGCGGCTTGCAGGGCGCGTCCCGTCGTCGCTTGCAC-------------------------------TCGACACGAGGAGATGA---C-----GGGAACGCTCGAAACGGAACGGTG----TTGCTTATGGCAT-TGGGTGTTCGCT----------------------------------------------------------------CACCCGC--------------GT-AGCGCTTTGGGCCTTCGCGGATAG-CTTCTCTGCCCCGCTCTGGCGGAG---TCGCAAGTCCCCGTGGCCTCAAGTACAGGATGCGCCGTTCGTCCT-TCCTGTCCCCCTTTACGCATGTCGCCGT--------TA----------CGGTGATCTCTCGTCGCCAGGGC-AGGACCCGGCTCG-TGCTCTTGCGAGTCATACGGACCTCG-TGCCTGGCACAGTCTCTCCCCCACACCAG--GGGAGGGGCGGGCTTGAGATGGGC-----TA---TAACG------------CG-------------TGTG--AG----GTGGACATGTGAC-----GGCGCCCGCC-----TCGTCAAGGGCG-------TAAGA-AAAA-----CCATTT--TA--TA---TCCGACCTCAGATCGGACGAGATTACCC-----------------
>ES7
CGGGT-CATCCCGGGGCCACGCCCGTCTGAGGGTCGGTTGGCT-AAAGCGATCGCTACGAAGCATTAATATCGTTCCGTGCGGCTTGCAGGGCGCGTCCCGTCGTCGCTTGCAC-------------------------------TCGACACGAGGAGATGA---C-----GGGAACGCTCGAAACGGAACGGTG----TTGCTTATGGCAT-TGGGTGTTCGCT----------------------------------------------------------------CACCCGC--------------GT-AGCGCTTTGGGCCTTCGCGGATAG-CTTCTCTGCCCCGCTCTGGCGGAG---TCGCAAGTCCCCGTGGCCTCAAGTACAGGATGCGCCGTTCGTCCT-TCCTGTCCCCCTTTACGCATGTCGCCGT--------TA----------CGGTGATCTCTCGTCGCCAGGGC-AGGACCCGGCTCG-TGCTCTTGCGAGTCATACGGACCTCG-TGCCTGGCACAGTCTCTCCCCCACACCAG--GGGAGGGGCGGGCTTGAGATGGGC-----TA---TAACG------------CG-------------TGTG--AG----GTGGACATGTGAC-----GGCGCCCGCC-----TCGTCAAGGGCG-------TAAGA-AAAA-----CCATTT--TA--TA---TCCGACCTCAGATCGGACGAGATTACCC-----------------
>ES9
CGGGT-CATCCCGGGGCCACGCCCGTCTGAGGGTCGGTTGGCT-AAAGCGATCGCTACGAAGCATTAATATCGTTCCGTGCGGCTTGCAGGGCGCGTCCCGTCGTCGCTTGCAC-------------------------------TCGACACGAGGAGATGA---C-----GGGAACGCTCGAAACGGAACGGTG----TTGCTTATGGCAT-TGGGTGTTCGCT----------------------------------------------------------------CACCCGC--------------GT-AGCGCTTTGGGCCTTCGCGGATAG-CTTCTCTGCCCCGCTCTGGCGGAG---TCGCAAGTCCCCGTGGCCTCAAGTACAGGATGCGCCGTTCGTCCT-TCCTGTCCCCCTTTACGCATGTCGCCGT--------TA----------CGGTGATCTCTCGTCGCCAGGGC-AGGACCCGGCTCG-TGCTCTTGCGAGTCATACGGACCTCG-TGCCTGGCACAGTCTCTCCCCCACACCAG--GGGAGGGGCGGGCTTGAGATGGGC-----TA---TAACG------------CG-------------TGTG--AG----GTGGACATGTGAC-----GGCGCCCGCC-----TCGTCAAGGGCG-------TAAGA-AAAA-----CCATTT--TA--TA---TCCGACCTCAGATCGGACGAGATTACCC-----------------
>ES10
CGGGT-CATCCCGGGGCCACGCCCGTCTGAGGGTCGGTTGGCT-AAAGCGATCGCTACGAAGCATTAATATCGTTCCGTGCGGCTTGCAGGGCGCGTCCCGTCGTCGCTTGCAC-------------------------------TCGACACGAGGAGATGA---C-----GGGAACGCTCGAAACGGAACGGTG----TTGCTTATGGCAT-TGGGTGTTCGCT----------------------------------------------------------------CACCCGC--------------GT-AGCGCTTTGGGCCTTCGCGGATAG-CTTCTCTGCCCCGCTCTGGCGGAG---TCGCAAGTCCCCGTGGCCTCAAGTACAGGATGCGCCGTTCGTCCT-TCCTGTCCCCCTTTACGCATGTCGCCGT--------TA----------CGGTGATCTCTCGTCGCCAGGGC-AGGACCCGGCTCG-TGCTCTTGCGAGTCATACGGACCTCG-TGCCTGGCACAGTCTCTCCCCCACACCAG--GGGAGGGGCGGGCTTGAGATGGGC-----TA---TAACG------------CG-------------TGTG--AG----GTGGACATGTGAC-----GGCGCCCGCC-----TCGTCAAGGGCG-------TAAGA-AAAA-----CCATTT--TA--TA---TCCGACCTCAGATCGGACGAGATTACCC-----------------
>ES23
CGGGT-CATCCCGGGGCCACGCCCGTCTGAGGGTCGGTTGGCT-AAAGCGATCGCTACGAAGCATTAATATCGTTCCGTGCGGCTTGCAGGGCGCGTCCCGTCGTCGCTTGCAC-------------------------------TCGACACGAGGAGATGA---C-----GGGAACGCTCGAAACGGAACGGTG----TTGCTTATGGCAT-TGGGTGTTCGCT----------------------------------------------------------------CACCCGC--------------GT-AGCGCTTTGGGCCTTCGCGGATAG-CTTCTCTGCCCCGCTCTGGCGGAG---TCGCAAGTCCCCGTGGCCTCAAGTACAGGATGCGCCGTTCGTCCT-TCCTGTCCCCCTTTACGCATGTCGCCGT--------TA----------CGGTGATCTCTCGTCGCCAGGGC-AGGACCCGGCTCG-TGCTCTTGCGAGTCATACGGACCTCG-TGCCTGGCACAGTCTCTCCCCCACACCAG--GGGAGGGGCGGGCTTGAGATGGGC-----TA---TAACG------------CG-------------TGTG--AG----GTGGACATGTGAC-----GGCGCCCGCC-----TCGTCAAGGGCG-------TAAGA-AAAA-----CCATTT--TA--TA---TCCGACCTCAGATCGGACGAGATTACCC-----------------
>ES21
CGGGT-CATCCCGGGGCCACGCCCGTCTGAGGGTCGGTTGGCT-AAAGCGATCGCTACGAAGCATTAATATCGTTCCGTGCGGCTTGCAGGGCGCGTCCCGTCGTCGCTTGCAC-------------------------------TCGACACGAGGAGATGA---C-----GGGAACGCTCGAAACGGAACGGTG----TTGCTTATGGCAT-TGGGTGTTCGCT----------------------------------------------------------------CACCCGC--------------GT-AGCGCTTTGGGCCTTCGCGGATAG-CTTCTCTGCCCCGCTCTGGCGGAG---TCGCAAGTCCCCGTGGCCTCAAGTACAGGATGCGCCGTTCGTCCT-TCCTGTCCCCCTTTACGCATGTCGCCGT--------TA----------CGGTGATCTCTCGTCGCCAGGGC-AGGACCCGGCTCG-TGCTCTTGCGAGTCATACGGACCTCG-TGCCTGGCACAGTCTCTCCCCCACACCAG--GGGAGGGGCGGGCTTGAGATGGGC-----TA---TAACG------------CG-------------TGTG--AG----GTGGACATGTGAC-----GGCGCCCGCC-----TCGTCAAGGGCG-------TAAGA-AAAA-----CCATTT--TA--TA---TCCGACCTCAGATCGGACGAGATTACCC-----------------
>ES24
CGGGT-CATCCCGGGGCCACGCCCGTCTGAGGGTCGGTTGGCT-AAAGCGATCGCTACGAAGCATTAATATCGTTCCGTGCGGCTTGCAGGGCGCGTCCCGTCGTCGCTTGCAC-------------------------------TCGACACGAGGAGATGA---C-----GGGAACGCTCGAAACGGAACGGTG----TTGCTTATGGCAT-TGGGTGTTCGCT----------------------------------------------------------------CACCCGC--------------GT-AGCGCTTTGGGCCTTCGCGGATAG-CTTCTCTGCCCCGCTCTGGCGGAG---TCGCAAGTCCCCGTGGCCTCAAGTACAGGATGCGCCGTTCGTCCT-TCCTGTCCCCCTTTACGCATGTCGCCGT--------TA----------CGGTGATCTCTCGTCGCCAGGGC-AGGACCCGGCTCG-TGCTCTTGCGAGTCATACGGACCTCG-TGCCTGGCACAGTCTCTCCCCCACACCAG--GGGAGGGGCGGGCTTGAGATGGGC-----TA---TAACG------------CG-------------TGTG--AG----GTGGACATGTGAC-----GGCGCCCGCC-----TCGTCAAGGGCG-------TAAGA-AAAA-----CCATTT--TA--TA---TCCGACCTCAGATCGGACGAGATTACCC-----------------
>ES12
CGGGT-CATCCCGGGGCCACGCCCGTCTGAGGGTCGGTTGGCT-AAAGCGATCGCTACGAAGCATTAATATCGTTCCGTGCGGCTTGCAGGGCGCGTCCCGTCGTCGCTTGCAC-------------------------------TCGACACGAGGAGATGA---C-----GGGAACGCTCGAAACGGAACGGTG----TTGCTTATGGCAT-TGGGTGTTCGCT----------------------------------------------------------------CACCCGC--------------GT-AGCGCTTTGGGCCTTCGCGGATAG-CTTCTCTGCCCCGCTCTGGCGGAG---TCGCAAGTCCCCGTGGCCTCAAGTACAGGATGCGCCGTTCGTCCT-TCCTGTCCCCCTTTACGCATGTCGCCGT--------TA----------CGGTGATCTCTCGTCGCCAGGGC-AGGACCCGGCTCG-TGCTCTTGCGAGTCATACGGACCTCG-TGCCTGGCACAGTCTCTCCCCCACACCAG--GGGAGGGGCGGGCTTGAGATGGGC-----TA---TAACG------------CG-------------TGTG--AG----GTGGACATGTGAC-----GGCGCCCGCC-----TCGTCAAGGGCG-------TAAGA-AAAA-----CCATTT--TA--TA---TCCGACCTCAGATCGGACGAGATTACCC-----------------
>ES8
CGGGT-CATCCCGGGGCCACGCCCGTCTGAGGGTCGGTTGGCT-AAAGCGATCGCTACGAAGCATTAATATCGTTCCGTGCGGCTTGCAGGGCGCGTCCCGTCGTCGCTTGCAC-------------------------------TCGACACGAGGAGATGA---C-----GGGAACGCTCGAAGCGGAACGGGG----TTGCTTATGGGAT-TGCGCGTTCGCT----------------------------------------------------------------CACCCGT--------------GT-AGCGCTTTGGGCCTTCTCTCATAG-CTTCTCTGCCCCGCTCTGGCGGAG---CCGCGAGTCCCCGTGGCCTCAAGTACAGGATGCGCCGTTCTGCCT-TCCTGTCCCCCTTTACGCATGTCGGCGT--------TC----------TCGTGATCTCTCGTCGCCACGGC-AGGACCGCTCTCG-TGCTCTTGCGAGTCCTACGGACCTCG-TGCCTGTCACCCTCTCTCCCCCACACCAG--GGGAGGGGCGGGGTTGAAATGGGC-----TA---GAACG------------GG-------------TGAG--AT----GTGGACATGTGAC-----GCCCCCCGCC-----TCGTCAAGGACG-------TAATA-TATA-----TCATTT--TA--TA---TACAACCTCAGATCGGACGAGATTACCC-----------------
>EG28
CGGGT-CATCCCGGGGCCACGCCCGTCTGAGGGTCGGTTGGCT-AAAGCGATCGCTACGAAGCATTAATATCGTTCCGTGCGGCTTGCAGGGCGCGTCCCGTCGTCGCTTGCAC-------------------------------TCGACACGAGGAGATGA---C-----GGGAACGCTCGAAACGGAACGGTG----TTGCTTATGGCAT-TGGGTGTTCGCT----------------------------------------------------------------CACCCGC--------------GT-AGCGCTTTGGGCCTTCGCGGATAG-CTTCTCTGCCCCGCTCTGGCGGAG---TCGCAAGTCCCCGTGGCCTCAAGTACAGGATGCGCCGTTCGTCCT-TCCTGTCCCCCTTTACGCATGTCGCCGT--------TA----------CGGTGATCTCTCGTCGCCAGGGC-AGGACCCGGCTCG-TGCTCTTGCGAGTCATACGGACCTCG-TGCCTGGCACAGTCTCTCCCCCACACCAG--GGGAGGGGCGGGCTTGAGATGGGC-----TA---TAACG------------CG-------------TGTG--AG----GTGGACATGTGAC-----GGCGCCCGCC-----TCGTCAAGGGCG-------TAAGA-AAAA-----CCATTT--TA--TA---TCCGACCTCAGATCGGACGAGATTACCC-----------------
>BfAG1
CGGGTCCATCCCGGGGCCACGCCCGTCTGAGGGTCGGTTGGCTAAAAGCGATCGCTG--------------CCTCTCGCCTTCGTTGCGGGGCGCCCCTGGT--TCGTTTGCAC-------------------------------TCGACACGAGGCCAC-----C---------CCTCTCCCGTCGTTCCGGCGGGTTTGGGTTGAGGCGT-CG---GTTCGCCGAGGAGAGCATTGGGG------------------------------------------------CGCTCGAATGAGGGCTTGTGGGTGAGCGCATTGGGCCGTCGCGGATAG--CTAGCTGCTTCATTGCGGCG--------GCATGTCCCCGTGGCCTCAAGTACAGTATGTGCC---CGAT---ACTTGTCCCCC---ACGCTAGTCGCCGT---CGTCATT----------CGGTGATCTCTCGTCGCTTGGGCGGGGACCCGGCTCG-TGCTCTT-CGAGTCGTACGGACCCTGTTACCTTGCACAGTC-----CCCACG----------GGGGCGGGCTTGAGATGGGC----------CGATG------------C--------------TTCGGTGGCGCGCGGGGTTTTTGACTCGTGGGTGCCCGCCA----ACACCAGGCGTT-------------AAAA-----CCATTA--CACGCAAACTCCGACCTC------------------------------------
>SpTZ1
CGGGTCCATCCCGGGGCCACGCCCGTCTGAGGGTCGGTTGGCT-AAAGCGATCGCTGCTACG--------TCGTTC--TGCGGCT-GCAGGGCG---CCCGGAATCGTTTGCACTCGATACGGCTCTTCCCACGCTCTAGGGAGGACGATACGAGGAGACTC---C-----GGGACCGCTCGTATGAGAACGA------TTGTAAA-----------------------------------------------------------------------------------------------------------AGCGCATTGGGCCGTCGCGGATAG--CTCTCTGCCCCGCTCTGGCGGAG---TGGCATGTCCCCGTGGCCTCAAGTACAGGATGCGCCGTTCGTCCT-TCCTGTCCC---TTATGTCAGTCGTCGT--TTGCTGTACGCCTCTCGGCGGTGATCTCTCGTCGTCAGGGC-AGGACCCGGCTCGTTGCTCTT-CGAGTCATACGGACCTAG-CGCCTGGCACAGTCTTTCCCCTA-----GTTGGGCGAGGCGGGCTTGAGATGGGCCGCATTA---TACGG------------CATTACGACTTTCTGTTCGTTTG----GTG---ACATAAC-----GGCGCCCGCC-----ACCACAACGGCG-------TTAA--AACA-----CAATTT--TA--ACAACTCCGACCTC------------------------------------
>BfSE1
CGGGTCCATCCCGGGGCCACGCCCGTCTGAGGGTCGGTTGGCTAAAAGCGATCGCTG--------------CCTTTCGCCTTCGTTGCAGGGCGCCCCTGAT--TCGTTTGCAC-------------------------------TCGACACGATGCCAC-----C---------CCTCTCCCGTCGTTTCGGCGGGTTTGGGTCGAGGCGTGAGGGTCTTGGGG----------------------------------------------------------------CGCTCGAATGAGGGCTTGTGGGTCAGCGCATTGGGCCGTCGCGGATAG--CTAGCTGCTTCATTGCGGCG--------GCATGTCCCCGTGGCCTCAAGTACAGTATGTGCC---CGAT---ACTTGTCCCCC---ACGCTAGTCGCCGT---CGTCATT----------CGGTGATCTCTCGTCGCTTGGGCGGGGACCCGGCTCG-TGCTCTT-CGAGTCGTACGGACCCTGTTACCTTGCACAGTC-----CCCACG----------GGGGCGGGCTTGAGATGGGC----------CGATG------------C--------------TTCGGTGGCGCGCGGGGTTTCTGACTCGTGGGTGCCCGCCA----ACACCAGGCGTT-------------AAAA-----CCATTA--CACACAAACTCCGACCTC------------------------------------
>BgTZ1
CGGGTCCATCCCGGGGCCACGCCCGTCTGAGGGTCGGTTGGCT-AAAGCGATCGCTGCTACG--------TCGTTC--TGCGGCT-GCAGGGCG---CCCGGAATCGTTTGCACTCGATACGGCCCTCTTTCCCACGCTCTAGGGACGACACGAGGAGACTC---TCTGGGGAGAACGCTCGTATGAGAACGGCA----------------------TGTTA----------------------------------------------------------------------------------------GT-AGCGCATTGGGCCGTCGCGGATAG--CTCTCTGCCCCGCTCTGGTAGAG---TGGCATGTCCCCGTGGCCTCAAGTACAGGATGCGCCGTTCGTCCT-TCCTGTCCC---TTATGTCAGTCGTCGT--TTGCTGTACGCCTCTCGGCGGTGATCTCTCGTCGTCAGGGC-AGGACCCGGCTCGTTGCTCTT-CGAGTCATACGGACCTAG-CGCCTGGCACAGTCTTTTTCCC---CTAGTTGGGCGAGGCGGGCTTGAGATGGGCCGCATTACA-TTACGACTTCTGTT---CG-------------TTTG--------GTG---ACATAAC-----GGCGCCCGCC-----ACCACACCGGCG-------TTATT-AAAT-----ATAATT--TA--TAAACTCCGACCTC------------------------------------
>BtNig1
CGGGTCCATCCCGGGGCCACGCCCGTCTGAGGGTCGGTTGGCT-AAAGCGATCGCTACGAAGCATTAATATCGTTC--TGCGGCTTGCAGGGCGCGTCCCGTCGTCGCTTGCAC-------------------------------TCGACACGAGGAGATGA---C-----GGGAACGCTCGAAACGGAACGGTG----TTGCTTATGGCAT-TGGGTGTTCGCT----------------------------------------------------------------CACCCGC--------------GT-AGCGCTTTGGGCCTTCGCGGATAG-CTTCTCTGCCCCGCTCTGGCGGAG---TCGCAAGTCCCCGTGGCCTCAAGTACAGGATGCGCCGTTCGTCCT-TCCTGTCCCCCTTTACGCATGTCGCCGT--------TA----------CGGTGATCTCTCGTCGCCAGGGC-AGGACCCGGCTCG-TGCTCTTGCGAGTCATACGGACCTCG-TGCCTGGCACAGTCTCTCCCCCACACCAG--GGGAGGGGCGGGCTTGAGATGGGC-----TA---TAACG------------CG-------------TGTG--AG----GTGGACATGTGAC-----GGCGCCCGCC-----TCGTCAAGGGCG-------TATAA-ACA-------CAATA--TA--TC---TCCGACCTC------------------------------------
>BwOM1
CGGGTCCATCCCGGGGCCACGCCCGTCTGAGGGTCGGTTGGCT-AAAGCGATCGCTACGAAGCA-AGTTATCGTTC--TGCGGCT-GCAGG--GCGTCCCGAATTCGCTTGCACTCGACACGGTGCCTTTC--------------TCGATACGAGGAGAAAACATC-----GGGACCGCTCGTTTGAGAACGATG-----TGCTTATGGCATATGGATGTGCGCCAGACTCCCCCCCTTCCGCTCTTGTTGTGGGGGGGGGTCGGTGCGTGTCCGTCCTGTGGGGTTAGCTCCCGC--------------GT-AGCGCTTTGGGCTCTCGCGGATAGCCTTCTCCGCCCCGCTCTGGTGGAGATTCGGCATGTCCCCGTGGCCTCAAGTACAGGATGCGCCGTTCGTCCTATCCTGTCCC---TTACGCATGTCGTCGTCGTTGCTGTA----------CGGTGATCTCTCGTCGCCAGGGC-AGGACCCGGCTCG-TGCTCTTTCGAGTCATACGGACCTAG-CGCCTGACACAGCCCTCGCTGCA----AT--AGCGGGGGCGGGCTTGAGATGGGC-----CA---T--CGG-------CTGGCGCTTTGA-------CGTG--CGTCTGGT-GACAT-TAAC-----GGCGCCCGCCACCTTTTATCGGGGGCG-------TTAGT-TGCA-----CACTTTCTTT--TA---TCCGACCTC------------------------------------
>BgSE1
CGGGTCCATCCCGGGGCCACGCCCGTCTGAGGGTCGGTTGGCT-AAAGCGATCGCTGCTACG--------TCGTTC--TGCGGCT-GCAGGGCG---CCCGGAATCGTTTGCACTCGATACGGCTCTTCCCACGCTCTAGGGAGGACGACACGAGGAGACTC---TCTGGGGAGAACGCTCGTATGAGAACGA------TTGTAAA-----------------------------------------------------------------------------------------------------------AGCGCATTGGGCCGTCGCGGATAG--CTCTCTGCCCCGCTCTGGTAGAG---TGGCATGTCCCCGTGGCCTCAAGTACAGGATGCGCCGTTCGTCCT-TCCTGTCCC---TTATGTCAGTCGTCGT--TTGCTGTACGCCTTTCGGCGGTGATCTCTCGTCGTCAGGGC-AGGACCCGGCTCGTTGCTCTT-CGAGTCATACGGACCTAG-CGCCTGGCACAGTCTTTCCCCTA-----GTTGGGCGAGGCGGGCTTGAGATGGGCCGCATTA---TA---------------CGGCATTACGACTTCTGTT--CGTTTGGTG---ACATAAC-----GGCGCCCGCCACC--ACACCGGCGGCG-------TTAATTAAAACACTTTTGTTT--TACTTAAACTCCGACCTC------------------------------------
>BgTZ2
CGGGTCCATCCCGGGGCCACGCCCGTCTGAGGGTCGGTTGGCT-AAAGCGATCGCTGCTACG--------TCGTTC--TGCGGCT-GCAGGGCG---CCCGGAATCGTTTGCACTCGACACGGCCCTTCCCACGCTCTAGGGAGGACGACACGAGGAGACTC---T-----GGGACCGCTCGTATGAGAACGG----------------CAT------GTTA----------------------------------------------------------------------------------------GT-AGCGCATTGGGCCGTCGCGGATAG--CTCTCTGCCCCGCTCTGGTGGAG---TGGCATGTCCCCGTGGCCTCAAGTACAGGATGCGCCGTTCGTCCT-TCCTGTCCC---TTATGTCAGTCGTCGT--TTGCTGTACGCCTCTCGGCGGTGATCTCTCGTCGTCAGGGC-AGGACCCGGCTCGTTGCTCTT-CGAGTCATACGGACCTAG-CGCCTGGCACAGTCTTTCCCCTAGTT-----GGGCGAGGCGGGCTTGAGATGGGCCGCATTA---TA---------------CGGCATTACGACTTCTGTT--CGTTTGGTG---ACATAAC-----GGCGCCCGCC-----ACCACACCGGCGT------TATTATAAAA------CTTTA--CT--TAAACTCCGACCTC------------------------------------
>BgUGD1
CGGGTCCATCCCGGGGCCACGCCCGTCTGAGGGTCGGTTGGCT-AAAGCGATCGCTG--------TTACGTCGTTC--TGCGGCT-GCAGGGCG---CCCGGAATCGTTTGCACTCGATACGGCTCTTCCCACGCTCTAGGGAGGACGACACGAGGAGACTC---T-----GGGACCGCTCGTATGAGAACGATT----GTAAA-------------------------------------------------------------------------------------------------------------AGCGCATTGGGCCGTCGCGGATAG--CTCTCTGCCCCGCTCTGGTGGAG---TGGCATGTCCCCGTGGCCTCAAGTACAGGATGCGCCGTTCGTCCT-TCCTGTCCC---TTATGTCAGTCGTCGT--TTGCTGTACGCCTCTCGGCGGTGATCTCTCGTCGTCAGGGC-AGGACCCGGCTCGTTGCTCTT-CGAGTCATACGGACCTAG-CGCCTGGCACAGTCTTTCCCCTAGTT-----GGGCGAGGCGGGCTTGAGATGGGCCGCATTA---TACGG------------CATTACGACTTTC--TGTT--CGT---TTGGCGACATAAC-----GGCGCCCGC----------CACCGGCG-------TTAAA-AATT-----TGAACT--TA--TTAACTCCGACCTC------------------------------------
>BaSF1
CGGGTCCATCCCGGGGCCACGCCCGTCTGAGGGTCGGTTGGCT-AAAGCGATCGCTG--------TTACGTCGTTC--TGCGGCT-GCAGGGCG---CCCGGAATCGTTTGCACTCGATACGGCTCTTCCCACGCTCTAGGGAGGACGACACGAGGAGACTC---T-----GGGACCGCTCGTATGAGAACGGCA----TCGTA----------------------------------------------------------------------------------------------------------GT-AGCGCATTGGGCCGTCGCGGATAG--CTCTCTGCCCCGCTCTGGTAGAG---TGGCATGTCCCCGTGGCCTCAAGTACAGGATGCGCCGTTCGTCCT-TCCTGTCCC---TTATGTCAGTCGTCGT--TTGCTGTACGCCTCTCGGCGGTGATCTCTCGTCGTCAGGGC-AGGACCCGGCTCGTTGCTCTT-CGAGTCATACGGACCTAG-CGCCTGGCACAGTCTTTCCCCTAGTT-----GGGCGAGGCGGGCTTGAGATGGGCCGCATTA---TA---------------CGGCATTACGACTTCTGTT--CGTTTGGTG---ACATAAC-----GGCGCCCGCC-----ACCACACCGGCG-------TTAAAAAAGT-----TTAACT--TT--TAAACTCCGACCTC------------------------------------
>BcMA1
CGGGTCCATCCCGGGGCCACGCCCGTCTGAGGGTCGGTTGGCTAAAAGCGATCGCTG--------------CCTTTCGTCTTCGTTGCAGGGCGCCCCTGGT--TCGTTTGCAC-------------------------------TCGACACGAGGCCACCC---C---------TCTCCCGTTTCGGCG-GGTT----TGGGTCGAGGCGT-CG---GTTCGCCGAGGAGAGTCTTGGGGAGCTCGAATGAGGG----------------------------------CGTGCGG--------------GTGAGCGCGTTGGGCCGTCGCGGATAG----CTGCATATTTTTTTG---------CGGCATGTCCCCGTGGCCTCAAGTACAGTATGTGCC---CGAT---ACTTGTCCCCC---ACGCTAGTCGCCGT---CGCCATT----------CGGTGATCTCTCGTCGCTTGGGCGGGGACCCGGCTCG-TGCTCTT-CGAGTCGTACGGACCCTGTTACCTTGCACAGTC-----CCCACG----------GGGGCGGGCTTGAGATGGGC----------CGATG------------CT-------------TCGG--TGGCGCGCGGGGTTTTGACTCGTGGGTGCCCGCCA----ACACCAGGCGT--------TAAAA-CACACAAACACAATC-----------TCCGACCTC------------------------------------
>SpUGD1
CGGGTCCATCCCGGGGCCACGCCCGTCTGAGGGTCGGTTGGCTAAAAGCGATCGCTG--------------CCTTTCGTCTTCGTTGCAGGGCGCCCCTGAT--TCGTTTGCAC-------------------------------TCGGCACGAGGCCACCC---C---------TCTCCCGTTTCGGCG-GGTT----TGGGTCGAGGCCT-CG---GTTCGCCGAGGAGAGTCTTGGGGAGCTCGAATGAGGG----------------------------------CGCGTGG--------------GTCAGCGCATTGGGCCGTCGCGGATAG-CTGCTCTG-------------------TGGCATGTCCCCGTGGCCTCAAGTACAGTATGTGCC---CGAT---ACTTGTCCCCC---ACGCTAGTCGCCGT---CGTCATT----------CGGTGATCTCTCGTCGCTTGGGCGGGGACCCGGCTCG-TGCTCTT-CGAGTCGTACGGACCCTGTTACCTTGCACAGTC-----CCCACG----------GGGGCGGGCTTGAGATGGGC----------CGATGCTTCGGTGG---CG-------------CGCG--GG----GTG----TTTGACTCGTGGGTGCCCGCCA----ACACCAGGCGT--------TAAAA-TACA-------------CACACAAACTCCGACCTC------------------------------------
>BgTZ3
CGGGTCCATCCCGGGGCCACGCCCGTCTGAGGGTCGGTTGGCT-AAAGCGATCGCTG--------TTACGTCGTTC--TGCGGCT-GCAGGGCG---CCCGGAATCGTTTGTACTCGATACGGCTCTTCCCACGCTCTAGGGAGGACGACACGAGGAGACTC---T-----GGGACCGCTCGTATGAGAACGAT------------TGTAAA-----------------------------------------------------------------------------------------------------AGCGCATTGGGTCGTCGCGGATAG--CTCTCTGCCCCGCTCTGGTGGAG---TGGCATGTCCCCGTGGCCTCAAGTACAGGATGCGCCGTTCGTCCT-TCCTGTCCC---TTATGTCAGTCGTCGT--TTGCTGTACGCCTCTCGGCGGTGATCTCTCGTCGTCAGGGC-AGGACCCGGCTCGTTGCTCTT-CGAGTCATACGGACCTAG-CGCCTGGCACAGTCTTTCCCCTAGTT-----GGGCGAGGCGGGCTTGAGATGGGCCGCATTT---TA---------------CGGCATTACGACTTCTGTT--CGTTTGGTG---ACATAAC-----GGCGCCCGCC----------ACCGGCG-------TTAAA-AATA---TATAACTT--AA--AC---TCCGACCTC------------------------------------
>BgUGD2
CGGGTCCATCCCGGGGCCACGCCCGTCTGAGGGTCGGTTGGCT-AAAGCGATCGCTG--------TTACGTCGTTC--TGCGGCT-GCAGGGCG---CCCGGAATCGTTTGCACTCGATACGGCTCTTCCCACGCTCTAGGGAGGACGACACGAGGAGACTC---T-----GGGACCGCTCGTATGAGAACGA------TTGTAAA-----------------------------------------------------------------------------------------------------------AGCGCATTGGGCCGTCGCGGATAG--CTCTCTGCCCCGCTCTGGTGGAG---TGGCATGTCCCCGTGGCCTCAAGTACAGGATGCGCCGTTCGTCCT-TCCTGTCCC---TTATGTCAGTCGTCGT--TTGCTGTACGCCTCTCGGCGGTGATCTCTCGTCGTCAGGGC-AGGACCCGGCTCGTTGCTCTT-CGAGTCATACGGACCTAG-CGCCTGGCACAGTCTTTCCCCTA-----GTTGGGCGAGGCGGGCTTGAGATGGGCCGCATTA---TACGG------------CATTACGACTTTC--TGTT--CGT---TTGGCGACATAAC-----GGCGCCCGC----------CACCGGCG-------TTAAA-AATT-----TGAACT--TA--TTAACTCCGACCTC------------------------------------
>BgKY1
CGGGTCCATCCCGGGGCCACGCCCGTCTGAGGGTCGGTTGGCTAAAAGCGATCGCTG--------TTACGTCGTTC--TGCGGCT-GCAGGGCG---CCCGGAATCGTTTGCACTCGATACGGCCCTCTTTCCCACGCTCTAGGGACGACACGAGGAGACTC---TCTGGGGAGAACGCTCGTATGAGAACGG------------------------------------------------------------------------------------------------CATCGTA--------------GT-AGCGCATTGGGCCGTCGCGGATAG--CTCTCTGCCCCGCTCTGGTGGAG---TGGCATGTCCCCGTGGCCTCAAGTACAGGATGCGCCGTTCGTCCT-TCCTGTCCC---TTATGTCAGTCGTCGT--TTGCTGTACGCCTCTCGGCGGTGATCTCTCGTCGTCAGGGC-AGGACCCGGCTCGTTGCTCTT-CGAGTCATACGGACCTAG-CGCCTGGCACAGTCTTTCCCCTAGTT-----GGGCGAGGCGGGCTTGAGATGGGCCGCATTA---TA---------------CGGCATTACGACTTCTGTT--CGTTTGGTG---ACATAAC-----GGCGCCCGCC-----ACCACACCGGCG-------TTAAA-GAAT-----TTAACT--TA--AA--CTCCGACCTC------------------------------------
>BgTZ4
CGGGTCCATCCCGGGGCCACGCCCGTCTGAGGGTCGGTTGGCT-AAAGCGATCGCTGCTACG--------TCGTTC--TGCGGCT-GCAGGGCG---CCCGGAATCGTTTGCACTCGATACGGCCCTCTTTCCCACGCTCTAGGGACGACACGAGGAGACTC---TCTGGGGAGAACGCTCGTATGAGAACGG-----------CATGTTA---------------------------------------------------------------------------------------------------GT-AGCGCATTGGGCCGTCGCGGATAG--CTCTCTGCCCCGCTCTGGTAGAG---TGGCATGTCCCCGTGGCCTCAAGTACAGGATGCGCCGTTCGTCCT-TCCTGTCCC---TTATGTCAGTCGTCGT--TTGCTGTACGCCTCTCGGCGGTGATCTCTCGTCGTCAGGGC-AGGACCCGGCTCGTTGCTCTT-CGAGTCATACGGACCTAG-CGCCTGGCACAGTCTTTTTCCC---CTAGTTGGGCGAGGCGGGCTTGAGATGGGCCGCATTACA-TTACGACTTCTGTT---CG-------------TTTG--------GTG---ACATAAC-----GGCGCCCGCC-----ACCACACCGGCG-------TTATT-AAAT-----ATAATT--TA--TAAACTCCGACCTC------------------------------------
>BgKY2
CGGGTCCATCCCGGGGCCACGCCCGTCTGAGGGTCGGTTGGCT-AAAGCGATCGCTGCTACG--------TCGTTC--TGCGGCT-GCAGGGCG---CCCGGAATCGTTTGCACTCGACACGGCCCTTCCCACGCTCTAGGGAGGACGACACGAGGAGACTC---T-----GGGACCGCTCGTAAGAGAACGG------------------------------------------------------------------------------------------------CATGTCA--------------GT-AGCGCATTGGGCCTTCGCGGATAG--CTCTCTGCCCCGCTCTGGTGGAG---TGGCATGTCCCCGTGGCCTCAAGTACAGGATGCGCCGTTCGTCCT-TCCTGTCCC---TTATGTCAGTCGTCGT--TTGCTGTACGCCTCTCGGCGGTGATCTCTCGTCGTCAGGGC-AGGACCCGGCTCGTTGCTCTT-CGAGTCATACGGACCTAG-CGCCTGGCACAGTCTTTCCCCTAGTT-----GGGCGAGGCGGGCTTGAGATGGGCCGCATTA---TA---------------CGGCATTACGACTTCTGTT--CGTTTGGTG---ACATAAC-----GGCGCCCGCC-----ACCACACCGGCGTTATT--TATTATAAAA------CTTTA--CT--TAAACTCCGACCTC------------------------------------
>BfKY1
CGGGTCCATCCCGGGGCCACGCCCGTCTGAGGGTCGGTTGGCTAAAAGCGATCGCTG--------------CCTTTCGTCTTCGTTGCAGGGCGCCCCTGGT--TCGTTTGCAC-------------------------------TCGACACGAGGCCACCC---C---------TCTCCCGTTTCGGCG-GGTC----TGGGTCGAGGCGT-CG---GTTCGCCGAGGAGAGTCTTGGGGAGCTCGAATGAGGG----------------------------------CGCGCGG--------------GTCAGCGCTTTGGGCCGTCGCGGATAG------CTGCAATATTTTTGCG--------GCATGTCCCCGTGGCCTCAAGTACAGTATGTGCC---CGAT---ACTTGTCCCCC---ACGCTAGTCGCCGT---CGCCATT----------CGGTGATCTCTCGTCGCTTGGGCGGGGACCCGGCTCG-TGCTCTT-CGAGTCGTACGGACCCTGTTACCTTGCACAGTC-----CCCACG----------GGGGCGGGCTTGAGATGGGC----------CGATG------------CT-------------TCGG--TGGCGCGCGGGGTTTTGACTCGTGGGTGCCCGCCA----ACACCAGGCGTT-------------AAAA-------------------------------------------------------------------
>BbTZ1
CGGGTCCATCCCGGGGCCACGCCCGTCTGAGGGTCGGTTGGCTAAAAGCGATCGCTG--------------CCTTTCGTCTTCGTTGCAGGGCGCCCCTGGT--TCGTTTGCAC-------------------------------TCGACACGAGGCCACCC---C---------TCTCCCGTTTCGGCG-GGTC----TGGGTCGAGGCGT-CG---GTTCGCCGAGGAGAATCTTGGGGAGCTCGAATGAGGG----------------------------------CGTGCGG--------------GTGAGCGCATTGGGCCGTCGCGGATAG------CTGCATTTTTTTTTTTGCG-----GCATGTCCCCGTGGCCTCAAGTACAGTATGTGCC---CGAT---ACTTGTCCCCC---ACGCTAGTCGCCGT---CGCCATT----------CGGTGATCTCTCGTCGCTTGGGCGGGGACCCGGCTCG-TGCTCTT-CGAGTCGTACGGACCCTGTTACCTTGCACAGTC-----CCCACG----------GGGGCGGGCTTGAGATGGGC----------CGATG------------CT-------------TCGG--TGGCGCGCGGGGTTTTGACTCGTGGGTGCCCGCCA----ACACCAGGCGT--------TAAAACACAA-----ACAC----AA--TC---TCCGACCTC------------------------------------
>BnasTZ1
CGGGTCCATCCCGGGGCCACGCCCGTCTGAGGGTCGGTTGGCT-AAAGCGATCGCTG--------TTACGTCGTTC--TGCGGCT-GCAGGGCG---CCCGGAATCGTTTGCACTCGATACGGCTCTTCCCACGCTCTAGGGAGGACGACACGAGGAGACTC---T-----GGGACCGCTCGTATGAGAACG-------------ATGGTAA---------------------------------------------------------------------------------------------------A-AGCGCATTGGGCCGTCGCGGATAG--CTCTCTGCCCCGCTCTGGTAGAG---TGGCATGTCCCCGTGGCCTCAAGTACAGGATGCGCCGTTCGTCCT-TCCTGTCCC---TTATGTCAGTCGTCGT--TTGCTGTACGCCTCTCGGCGGTGATCTCTCGTCGTCAGGGC-AGGACCCGGCTCGTTGCTCTT-CGAGTCATACGGACCTAG-CGCCTGGCACAGTCTTTCCCCTAGTT-----GGGCGAGGCGGGCTTGAGATGGGCCGCATTACGGTAACGACTTCTG-TTCACG-------------TTTG--------GTG---ACATAAC-----GGCGCCCGCC-----ACCACACCGGCG-------TTAAA-AAAA-------ATTT--AA--TAAACTCCGACCTC------------------------------------
>BtTZ1
CGGGTCCATCCCGGGGCCACGCCCGTCTGAGGGTCGGTTGGCT-AAAGCGATCGCTACGAAGCATTAATATCGTTCCGTGCGGCTTGCAGGGCGCGTCCCGTCGTCGCTTGCAC-------------------------------TCGACACGAGGAGATGA---C-----GGGAACGCTCGAAACGGAACGGTG----TTGCTTATGGCAT-TGGGTGTTCGCT----------------------------------------------------------------CACCCGC--------------GT-AGCGCTTTGGGCCTTCGCGGATAG-CTTCTCTGCCCCGCTCTGGCGGAG---TCGCAAGTCCCCGTGGCCTCAAGTACAGGATGCGCCGTTCGTCCT-TCCTGTCCCCCTTTACGCATGTCGCCGT--------TA----------CGGTGATCTCTCGTCGCCAGGGC-AGGACCCGGCTCG-TGCTCTTGCGAGTCATACGGACCTCG-TGCCTGGCACAGTCTCTCCCCCACACCAG--GGGAGGGGCGGGCTTGAGATGGGC-----TA---TAACG------------CG-------------TGTG--AG----GTGGACATGTGAC-----GGCGCCCGCC-----TCGTCAAGGGCG-------TAAGA-AAAA-----CCATTT--TA--TA---TCCGACCTC------------------------------------
>BnasTZ2
CGGGTCCATCCCGGGGCCACGCCCGTCTGAGGGTCGGTTGGCT-AAAGCGATCGCTGCTACG--------TCGTTC--TGCGGCT-GCAGGGCG---CCCGGAATCGTTTGCACTCGACACGGCTCTTCCCACGCTCTAGGGAGGACGACACGAGGAGACTC---T-----GGGACCGCTCGTATGAGAACGATG----GTA------------------------------------------------------------------------------------------------------------AA-AGCGCATTGGGCCGTCGCGGATAG--CTCTCTGCCCCGCTCTGGTAGAG---TGGCATGTCCCCGTGGCCTCAAGTACAGGATGCGCCGTTCGTCCT-TCCTGTCCC---TTATGTCAGTCGTCGT--TTGCTGTACGCCTCTCGGCGGTGATCTCTCGTCGTCAGGGC-AGGACCCGGCTCGTTGCTCTT-CGAGTCATACGGACCTAG-CGCCTGGCACAGTCTTTCCCCTAGTT-----GGGCGAGGCGGGCTTGAGATGGGCCGCATTACGGTAACGACTCTTCTGTT-CG-------------TTTG--------GTG---ACATAAC-----GGCGCCCGC----------CACCGGCG-------TTAAA-AATT-----TAACTT--AA--AC---TCCGACCTC------------------------------------
>BgTZ5
CGGGTCCATCCCGGGGCCACGCCCGTCTGAGGGTCGGTTGGCT-AAAGCGATCGCTGCTACG--------TCGTTC--TGCGGCT-GCAGGGCG---CCCGGAATCGTTTGCACTCGACACGGCCCTTCCCACGCTCTAGGGAGGACGACACGAGGAGACTC---T-----GGGACCGCTCGTATGAGAACGGCA----TGTTA----------------------------------------------------------------------------------------------------------GT-AGCGCATTGGGCCGTCGCGGATAG--CTCTCTGCCCCGCTCTGGTAGAG---TGGCATGTCCCCGTGGCCTCAAGTACAGGATGCGCCGTTCGTCCT-TCCTGTCCC---TTATGTCAGTCGTCGT--TTGCTGTACGCCTCTCGGCGGTGATCTCTCGTCGTCAGGGC-AGGACCCGGCTCGTTGCTCTT-CGAGTCATACGGACCTAG-CGCCTGGCACAGTCTTTCCCCTAGTT-----GGGCGAGGCGGGCTTGAGATGGGCCGCATTT---TA---------------CGGCATTACGACTTCTGTT--CGTTTGGTG---ACATAAC-----GGCGCCCGC----------CACCGGCG-------TTAAA-AATA------TATAA--CT--TAAACTCCGACCTC------------------------------------
>BgTZ6
CGGGTCCATCCCGGGGCCACGCCCGTCTGAGGGTCGGTTGGCT-AAAGCGATCGCTGCTACG--------TCGTTC--TACGGCT-GCAGGGCG---CCCGGAATCGTTTGCACTCGACACGGCCCTTCCCACGCTCTAGGGAGGACGACACGAGGAGACTC---T-----GGGACCGCTCGTATGAGAACGG-----------CATGTTA---------------------------------------------------------------------------------------------------GT-AGCGCATTGGGCCGTCGCGGATAG--CTCTCTGCCCCGCTCTGGTAGAG---TGGCATGTCCCCGTGGCCTCAAGTACAGGATGCGCCGTTCGTCCT-TCCTGTCCC---TTATGTCAGTCGTCGT--TTGCTGTACGCCTCTCGGCGGTGATCTCTCGTCGTCAGGGC-AGGACCCGGCTCGTTGCTCTT-CGAGTCATACGGACCTAG-CGCCTGGCACAGTCTTTCCCCTAGTT-----GGGCGAGGCGGGCTTGAGATGGGCCGCATTA---TACGGCATTA-------CG--------ACTTCTGTT--CGTTTGGTG---ACATAAC-----GGCGCCCGCC----------ACCGGCG-------TTAAA-AATA---TATAACTT--AA--AC---TCCGACCTC------------------------------------
>BnasTZ3
CGGGT-CCTCCCGGGGCC-CGCCCGTCTGAGGGTCGGTTGGCT-AAAGCGATCGCTG--------TTACGTCGTTC--TGCGGCT-GCAGGGCG---CCCGGAATCGTTTGCACTCGATACGGCTCTTCCCACGCTCTAGGGAGGACGACACGAGGAGACTC---T-----GGGACCGCTCGTATGAGAACG-------------ATGGTA---------------------------------------------------------------------------------------------------AA-AGCGCATTGGGCCGTCGCGGATAG--CTCTCTGCCCCGCTCTGGTAGAG---TGGCATGTCCCCGTGGCCTCAAGTACAGGATGCGCCGTTCGTCCT-TCCTGTCCC---TTATGTCAGTCGTCGT--TTGCTGTACGCCTCTCGGCGGTGATCTCTCGTCGTCAGGGC-AGGACCCGGCTCGTTGCTCTT-CGAGTCATACGGACCTAG-CGCCTGGCACAGTCTTTCCCCTAGTT-----GGGCGAGGCGGGCTTGAGATGGGCCGCATTACGGTAACGACTTCTGTT---CG-------------TTTG--------GTG---ACATAAC-----GGCGCCCGC----------CACCGGCG-------TTAAA-AATT-----TAACTT--AA--AC---TCCGACCTC------------------------------------
>BnasTZ4
CGGGTCCATCCCGGGGCCACGCCCGTCTGAGGGTCGGTTGGCT-AAAGCGATCGCT--------TTTACGTCGTTC--TGCGGCT-GCAGGGCG---CCCGGAATCGTTTGCACTCGATACGGCTCTTCCCACGCTCTAGGGAGGACGACACGAGGAGACTC---T-----GGGACCGCTCGTATGAGAACGATG----TG------------TAAA------------------------------------------------------------------------------------------------AGCGCATTGGGCCGTCGCGGATAG--CTCTCTGCCCCGCTCTGGTAGAG---TGGCATGTCCCCGTGGCCTCAAGTACAGGATGCGCCGTTCGTCCT-TCCTGTCCC---TTATGTCAGTCGTCGT--TTGCTGTACGCCTCTCGGCGGTGATCTCTCGTCGTCAGGGC-AGGACCCGGCTCGTTGCTCTT-CGAGTCATACGGACCTAG-CGCCTGGCACAGTCTTTCCCCTAGTT-----GGGCGAGGCGGGCTTGAGATGGGCCGCATTACGGCGACGACTTCTGTTCA-CG-------------TTTG--------GTG---ACATAAC-----GGCGCCCGCC-----ACCACACCGGCGGCGTTAATCAAAAAAAA-------ATTT--AA--CA-ACTCCGACCTCA-----------------------------------
>BnasUGD1
CGGGTCCATCCCGGGGCCACGCCCGTCTGAGGGTCGGTTGGCT-AAAGCGATCGCTG--------TTACGTCGTTC--TGCGGCT-GCAGGGCG---CCCGGAATCGTTTGCACTCGATACGGCTCTTCCCACGCTCTAGGGAGGACGACACGAGGAGACTC---T-----GGGACCGCTCGTATGAGAACGATG----TG------------TAAA------------------------------------------------------------------------------------------------AGCGCATTGGGCCGTCGCGGATAG--CTCTCTGCCCCGCTCTGGTAGAG---TGGCATGTCCCCGTGGCCTCAAGTACAGGATGCGCCGTTCGTCCT-TCCTGTCCC---TTATGTCAGTCGTCGT--TTGCTGTACGCCTCTCGGCGGTGATCTCTCGTCGTCAGGGC-AGGACCCGGCTCGTTGCTCTT-CGAGTCATACGGACCTAG-CGCCTGGCACAGTCTTTCCCCTAGTT-----GGGCGAGGCGGGCTTGAGATGGGCCGCATTACGGCGACGACTTCTGCTCA-CG-------------TTTG--------GTG---ACATAAC-----GGCGCCCGCC-----ACCACACCGGCG-------TTAAAAAAAA-------ATTT--AA--TAAACTCCGACCTCA-----------------------------------
>BnasTZ5
CGGGTCCATCCCGGGGCCACGCCCGTCTGAGGGTCGGTTGGCT-AAAGCGATCGCTG--------TTACGTCGTTC--TGCGGCT-GCAGGGCG---CCCGGAATCGTTTGCACTCGATACGGCTCTTCCCACGCTCTAGGGAGGACGACACGAGGAGACTC---T-----GGGACCGCTCGTATGAGAACGATG----T--GTAA---------------------------------------------------------------------------------------------------------A-AGCGCATTGGGCCGTCGCGGATAG--CTCTCTGCCCCGCTCTGGTAGAG---TGGCATGTCCCCGTGGCCTCAAGTACAGGATGCGCCGTTCGTCCT-TCCTGTCCC---TTATGTCAGTCGTCGT--TTGCTGTACGCCTCTCGGCGGTGATCTCTCGTCGTCAGGGC-AGGACCCGGCTCGTTGCTCTT-CGAGTCATACGGACCTAG-CGCCTGGCACAGTCTTTCCCCTAGTT-----GGGCGAGGCGGGCTTGAGATGGGCCGCATTACGGTAACGACTTCTG-TTCACG-------------TTTG--------GTG---ACATAAC-----GGCGCCCGCC-----ACCACACCGGCG-------TTAAA-AAAA-------ATTT--AA--TAAACTCCGACCTCA-----------------------------------
